# Supplementary material for: Assessing uncertainty in model parameters based on sparse and noisy experimental data
Source: Front Physiol. 2014 Apr 4;5:128. doi: 10.3389/fphys.2014.00128 (PMC3983526; doi:10.3389/fphys.2014.00128)
Supplement: Supplementary file 1 [file DataSheet1.ZIP]

Archive with 6 entries (5 files):
- 68734_Hiroi_Supplementary Material 1 and 2/__MACOSX/
- 68734_Hiroi_Supplementary Material 1 and 2/__MACOSX/._Yao2008.xml
- 68734_Hiroi_Supplementary Material 1 and 2/__MACOSX/._Yao2008B_PE_default.m
- 68734_Hiroi_Supplementary Material 1 and 2/Yao2008.xml
- 68734_Hiroi_Supplementary Material 1 and 2/Yao2008B_PE_default.m
- 68734_Hiroi_Supplementary_Files.pdf
