# Supplementary material for: Assessing uncertainty in model parameters based on sparse and noisy experimental data
Source: Front Physiol. 2014 Apr 4;5:128. doi: 10.3389/fphys.2014.00128 (PMC3983526; doi:10.3389/fphys.2014.00128)
Supplement: Supplementary file 1 [file DataSheet1.ZIP › 68734_Hiroi_Supplementary Material 1 and 2/Yao2008.xml]

<?xml version="1.0" encoding="UTF-8"?>
<sbml xmlns="http://www.sbml.org/sbml/level2/version4" xmlns:dc="http://purl.org/dc/elements/1.1/" xmlns:bqbiol="http://biomodels.net/biology-qualifiers/" xmlns:bqmodel="http://biomodels.net/model-qualifiers/" xmlns:rdf="http://www.w3.org/1999/02/22-rdf-syntax-ns#" xmlns:vCard="http://www.w3.org/2001/vcard-rdf/3.0#" xmlns:celldesigner="http://www.sbml.org/2001/ns/celldesigner" xmlns:dcterms="http://purl.org/dc/terms/" metaid="_067562" level="2" version="4">
<model metaid="meta_yao08" id="yao08" name="Yao2008_Rb_E2F_Switch">
<notes>
<html xmlns="http://www.w3.org/1999/xhtml">
<head>
<title/>
</head>
<body>
<p>This is the model described in the article:      <br/>
<b>A bistable Rb-E2F switch underlies the restriction point</b>
<br/>
<i>Nat Cell Biol</i>
<a href="http://www.ncbi.nlm.nih.gov/pubmed/18364697">18364697</a>
<a href="http://dx.doi.org/10.1038/ncb1711">10.1038/ncb1711</a>
</p>
<p>Abstract:      <br/></p>
<p>This model reproduces the serum-pulse stimulation-protocol in Figure 3(b).</p>
<br/>
<p>To the extent possible under law, all copyright and related or neighbouring rights to this encoded model have been dedicated to the public domain worldwide. Please refer to      <a href="http://creativecommons.org/publicdomain/zero/1.0/" title="Creative Commons CC0">CC0 Public Domain Dedication</a>
</p>
<p>In summary, you are entitled to use this encoded model in absolutely any manner you deem suitable, verbatim, or with modification, alone or embedded it in a larger context, redistribute it, commercially or not, in a restricted way or not.</p>
<br/>
<p>To cite BioModels Database, please use:      <a href="http://www.ncbi.nlm.nih.gov/pubmed/20587024">Li C, Donizelli M, Rodriguez N, Dharuri H, Endler L, Chelliah V, Li L, He E, Henry A, Stefan MI, Snoep JL, Hucka M, Le Novere N, Laibe C (2010) BioModels Database: An enhanced, curated and annotated resource for published quantitative kinetic models. BMC Syst Biol., 4:92.</a>
</p>
</body>
</html>
</notes><annotation>
<celldesigner:extension>
<celldesigner:modelVersion>4.0</celldesigner:modelVersion>
<celldesigner:modelDisplay sizeX="900" sizeY="700"/>
<celldesigner:listOfIncludedSpecies>
<celldesigner:species id="s11" name="E2F">
<celldesigner:notes>
<html xmlns="http://www.w3.org/1999/xhtml">
<head>
<title/>
</head>
<body/>
</html>
</celldesigner:notes>
<celldesigner:annotation>
<celldesigner:complexSpecies>RE</celldesigner:complexSpecies>
<celldesigner:speciesIdentity>
<celldesigner:class>PROTEIN</celldesigner:class>
<celldesigner:proteinReference>pr2</celldesigner:proteinReference>
</celldesigner:speciesIdentity>
</celldesigner:annotation>
</celldesigner:species>
<celldesigner:species id="s12" name="Rb">
<celldesigner:notes>
<html xmlns="http://www.w3.org/1999/xhtml">
<head>
<title/>
</head>
<body/>
</html>
</celldesigner:notes>
<celldesigner:annotation>
<celldesigner:complexSpecies>RE</celldesigner:complexSpecies>
<celldesigner:speciesIdentity>
<celldesigner:class>PROTEIN</celldesigner:class>
<celldesigner:proteinReference>pr5</celldesigner:proteinReference>
</celldesigner:speciesIdentity>
</celldesigner:annotation>
</celldesigner:species>
</celldesigner:listOfIncludedSpecies>
<celldesigner:listOfCompartmentAliases>
<celldesigner:compartmentAlias id="ca0" compartment="cell">
<celldesigner:class>SQUARE</celldesigner:class>
<celldesigner:bounds x="30.0" y="10.0" w="845.0" h="675.0"/>
<celldesigner:namePoint x="443.0" y="643.0"/>
<celldesigner:doubleLine thickness="12.0" outerWidth="2.0" innerWidth="1.0"/>
<celldesigner:paint color="ffcccc00" scheme="Color"/>
<celldesigner:info state="empty" angle="-1.5707963267948966"/>
</celldesigner:compartmentAlias>
</celldesigner:listOfCompartmentAliases>
<celldesigner:listOfComplexSpeciesAliases>
<celldesigner:complexSpeciesAlias id="csa1" species="RE" compartmentAlias="ca0">
<celldesigner:activity>inactive</celldesigner:activity>
<celldesigner:bounds x="685.0" y="365.0" w="100.0" h="120.0"/>
<celldesigner:font size="12"/>
<celldesigner:view state="usual"/>
<celldesigner:backupSize w="0.0" h="0.0"/>
<celldesigner:backupView state="none"/>
<celldesigner:usualView>
<celldesigner:innerPosition x="655.0" y="355.0"/>
<celldesigner:boxSize width="100.0" height="120.0"/>
<celldesigner:singleLine width="2.0"/>
<celldesigner:paint color="fff7f7f7" scheme="Color"/>
</celldesigner:usualView>
<celldesigner:briefView>
<celldesigner:innerPosition x="0.0" y="0.0"/>
<celldesigner:boxSize width="80.0" height="60.0"/>
<celldesigner:singleLine width="2.0"/>
<celldesigner:paint color="fff7f7f7" scheme="Color"/>
</celldesigner:briefView>
<celldesigner:info state="empty" angle="-1.5707963267948966"/>
</celldesigner:complexSpeciesAlias>
</celldesigner:listOfComplexSpeciesAliases>
<celldesigner:listOfSpeciesAliases>
<celldesigner:speciesAlias id="sa0" species="MC" compartmentAlias="ca0">
<celldesigner:activity>active</celldesigner:activity>
<celldesigner:bounds x="126.0" y="115.0" w="80.0" h="40.0"/>
<celldesigner:font size="12"/>
<celldesigner:view state="usual"/>
<celldesigner:usualView>
<celldesigner:innerPosition x="96.0" y="105.0"/>
<celldesigner:boxSize width="80.0" height="40.0"/>
<celldesigner:singleLine width="1.0"/>
<celldesigner:paint color="ff00cc00" scheme="Gradation"/>
</celldesigner:usualView>
<celldesigner:briefView>
<celldesigner:innerPosition x="0.0" y="0.0"/>
<celldesigner:boxSize width="80.0" height="60.0"/>
<celldesigner:singleLine width="1.0"/>
<celldesigner:paint color="3fff0000" scheme="Color"/>
</celldesigner:briefView>
<celldesigner:info state="empty" angle="-1.5707963267948966"/>
</celldesigner:speciesAlias>
<celldesigner:speciesAlias id="sa1" species="EF" compartmentAlias="ca0">
<celldesigner:activity>active</celldesigner:activity>
<celldesigner:bounds x="225.0" y="335.0" w="80.0" h="40.0"/>
<celldesigner:font size="12"/>
<celldesigner:view state="usual"/>
<celldesigner:usualView>
<celldesigner:innerPosition x="195.0" y="325.0"/>
<celldesigner:boxSize width="80.0" height="40.0"/>
<celldesigner:singleLine width="1.0"/>
<celldesigner:paint color="ff00cc00" scheme="Gradation"/>
</celldesigner:usualView>
<celldesigner:briefView>
<celldesigner:innerPosition x="0.0" y="0.0"/>
<celldesigner:boxSize width="80.0" height="60.0"/>
<celldesigner:singleLine width="1.0"/>
<celldesigner:paint color="3fff0000" scheme="Color"/>
</celldesigner:briefView>
<celldesigner:info state="empty" angle="-1.5707963267948966"/>
</celldesigner:speciesAlias>
<celldesigner:speciesAlias id="sa2" species="CD" compartmentAlias="ca0">
<celldesigner:activity>active</celldesigner:activity>
<celldesigner:bounds x="535.0" y="175.0" w="80.0" h="40.0"/>
<celldesigner:font size="12"/>
<celldesigner:view state="usual"/>
<celldesigner:usualView>
<celldesigner:innerPosition x="505.0" y="165.0"/>
<celldesigner:boxSize width="80.0" height="40.0"/>
<celldesigner:singleLine width="1.0"/>
<celldesigner:paint color="ffffff00" scheme="Gradation"/>
</celldesigner:usualView>
<celldesigner:briefView>
<celldesigner:innerPosition x="0.0" y="0.0"/>
<celldesigner:boxSize width="80.0" height="60.0"/>
<celldesigner:singleLine width="1.0"/>
<celldesigner:paint color="3fff0000" scheme="Color"/>
</celldesigner:briefView>
<celldesigner:info state="empty" angle="-1.5707963267948966"/>
</celldesigner:speciesAlias>
<celldesigner:speciesAlias id="sa3" species="CE" compartmentAlias="ca0">
<celldesigner:activity>active</celldesigner:activity>
<celldesigner:bounds x="330.0" y="240.0" w="80.0" h="40.0"/>
<celldesigner:font size="12"/>
<celldesigner:view state="usual"/>
<celldesigner:usualView>
<celldesigner:innerPosition x="300.0" y="230.0"/>
<celldesigner:boxSize width="80.0" height="40.0"/>
<celldesigner:singleLine width="1.0"/>
<celldesigner:paint color="ffffff00" scheme="Gradation"/>
</celldesigner:usualView>
<celldesigner:briefView>
<celldesigner:innerPosition x="0.0" y="0.0"/>
<celldesigner:boxSize width="80.0" height="60.0"/>
<celldesigner:singleLine width="1.0"/>
<celldesigner:paint color="3fff0000" scheme="Color"/>
</celldesigner:briefView>
<celldesigner:info state="empty" angle="-1.5707963267948966"/>
</celldesigner:speciesAlias>
<celldesigner:speciesAlias id="sa4" species="RB" compartmentAlias="ca0">
<celldesigner:activity>active</celldesigner:activity>
<celldesigner:bounds x="225.0" y="585.0" w="80.0" h="40.0"/>
<celldesigner:font size="12"/>
<celldesigner:view state="usual"/>
<celldesigner:usualView>
<celldesigner:innerPosition x="195.0" y="575.0"/>
<celldesigner:boxSize width="80.0" height="40.0"/>
<celldesigner:singleLine width="1.0"/>
<celldesigner:paint color="ffff0000" scheme="Gradation"/>
</celldesigner:usualView>
<celldesigner:briefView>
<celldesigner:innerPosition x="0.0" y="0.0"/>
<celldesigner:boxSize width="80.0" height="60.0"/>
<celldesigner:singleLine width="1.0"/>
<celldesigner:paint color="3fff0000" scheme="Color"/>
</celldesigner:briefView>
<celldesigner:info state="empty" angle="-1.5707963267948966"/>
</celldesigner:speciesAlias>
<celldesigner:speciesAlias id="sa6" species="RP" compartmentAlias="ca0">
<celldesigner:activity>inactive</celldesigner:activity>
<celldesigner:bounds x="225.0" y="445.0" w="80.0" h="40.0"/>
<celldesigner:font size="12"/>
<celldesigner:view state="usual"/>
<celldesigner:usualView>
<celldesigner:innerPosition x="195.0" y="435.0"/>
<celldesigner:boxSize width="80.0" height="40.0"/>
<celldesigner:singleLine width="1.0"/>
<celldesigner:paint color="ffff0000" scheme="Gradation"/>
</celldesigner:usualView>
<celldesigner:briefView>
<celldesigner:innerPosition x="0.0" y="0.0"/>
<celldesigner:boxSize width="80.0" height="60.0"/>
<celldesigner:singleLine width="1.0"/>
<celldesigner:paint color="3fff0000" scheme="Color"/>
</celldesigner:briefView>
<celldesigner:info state="empty" angle="-1.5707963267948966"/>
</celldesigner:speciesAlias>
<celldesigner:speciesAlias id="sa7" species="source" compartmentAlias="ca0">
<celldesigner:activity>inactive</celldesigner:activity>
<celldesigner:bounds x="151.0" y="41.0" w="30.0" h="30.0"/>
<celldesigner:font size="12"/>
<celldesigner:view state="usual"/>
<celldesigner:usualView>
<celldesigner:innerPosition x="121.0" y="31.0"/>
<celldesigner:boxSize width="30.0" height="30.0"/>
<celldesigner:singleLine width="1.0"/>
<celldesigner:paint color="ffffffff" scheme="Color"/>
</celldesigner:usualView>
<celldesigner:briefView>
<celldesigner:innerPosition x="0.0" y="0.0"/>
<celldesigner:boxSize width="80.0" height="60.0"/>
<celldesigner:singleLine width="1.0"/>
<celldesigner:paint color="3fff0000" scheme="Color"/>
</celldesigner:briefView>
<celldesigner:info state="empty" angle="-1.5707963267948966"/>
</celldesigner:speciesAlias>
<celldesigner:speciesAlias id="sa8" species="source" compartmentAlias="ca0">
<celldesigner:activity>inactive</celldesigner:activity>
<celldesigner:bounds x="560.0" y="41.0" w="30.0" h="30.0"/>
<celldesigner:font size="12"/>
<celldesigner:view state="usual"/>
<celldesigner:usualView>
<celldesigner:innerPosition x="530.0" y="31.0"/>
<celldesigner:boxSize width="30.0" height="30.0"/>
<celldesigner:singleLine width="1.0"/>
<celldesigner:paint color="ffffffff" scheme="Color"/>
</celldesigner:usualView>
<celldesigner:briefView>
<celldesigner:innerPosition x="0.0" y="0.0"/>
<celldesigner:boxSize width="80.0" height="60.0"/>
<celldesigner:singleLine width="1.0"/>
<celldesigner:paint color="3fff0000" scheme="Color"/>
</celldesigner:briefView>
<celldesigner:info state="empty" angle="-1.5707963267948966"/>
</celldesigner:speciesAlias>
<celldesigner:speciesAlias id="sa9" species="source" compartmentAlias="ca0">
<celldesigner:activity>inactive</celldesigner:activity>
<celldesigner:bounds x="85.5" y="340.0" w="30.0" h="30.0"/>
<celldesigner:font size="12"/>
<celldesigner:view state="usual"/>
<celldesigner:usualView>
<celldesigner:innerPosition x="55.5" y="330.0"/>
<celldesigner:boxSize width="30.0" height="30.0"/>
<celldesigner:singleLine width="1.0"/>
<celldesigner:paint color="ffffffff" scheme="Color"/>
</celldesigner:usualView>
<celldesigner:briefView>
<celldesigner:innerPosition x="0.0" y="0.0"/>
<celldesigner:boxSize width="80.0" height="60.0"/>
<celldesigner:singleLine width="1.0"/>
<celldesigner:paint color="3fff0000" scheme="Color"/>
</celldesigner:briefView>
<celldesigner:info state="empty" angle="-1.5707963267948966"/>
</celldesigner:speciesAlias>
<celldesigner:speciesAlias id="sa10" species="source" compartmentAlias="ca0">
<celldesigner:activity>inactive</celldesigner:activity>
<celldesigner:bounds x="185.0" y="245.0" w="30.0" h="30.0"/>
<celldesigner:font size="12"/>
<celldesigner:view state="usual"/>
<celldesigner:usualView>
<celldesigner:innerPosition x="155.0" y="235.0"/>
<celldesigner:boxSize width="30.0" height="30.0"/>
<celldesigner:singleLine width="1.0"/>
<celldesigner:paint color="ffffffff" scheme="Color"/>
</celldesigner:usualView>
<celldesigner:briefView>
<celldesigner:innerPosition x="0.0" y="0.0"/>
<celldesigner:boxSize width="80.0" height="60.0"/>
<celldesigner:singleLine width="1.0"/>
<celldesigner:paint color="3fff0000" scheme="Color"/>
</celldesigner:briefView>
<celldesigner:info state="empty" angle="-1.5707963267948966"/>
</celldesigner:speciesAlias>
<celldesigner:speciesAlias id="sa11" species="source" compartmentAlias="ca0">
<celldesigner:activity>inactive</celldesigner:activity>
<celldesigner:bounds x="410.0" y="180.0" w="30.0" h="30.0"/>
<celldesigner:font size="12"/>
<celldesigner:view state="usual"/>
<celldesigner:usualView>
<celldesigner:innerPosition x="380.0" y="170.0"/>
<celldesigner:boxSize width="30.0" height="30.0"/>
<celldesigner:singleLine width="1.0"/>
<celldesigner:paint color="ffffffff" scheme="Color"/>
</celldesigner:usualView>
<celldesigner:briefView>
<celldesigner:innerPosition x="0.0" y="0.0"/>
<celldesigner:boxSize width="80.0" height="60.0"/>
<celldesigner:singleLine width="1.0"/>
<celldesigner:paint color="3fff0000" scheme="Color"/>
</celldesigner:briefView>
<celldesigner:info state="empty" angle="-1.5707963267948966"/>
</celldesigner:speciesAlias>
<celldesigner:speciesAlias id="sa12" species="source" compartmentAlias="ca0">
<celldesigner:activity>inactive</celldesigner:activity>
<celldesigner:bounds x="85.5" y="590.0" w="30.0" h="30.0"/>
<celldesigner:font size="12"/>
<celldesigner:view state="usual"/>
<celldesigner:usualView>
<celldesigner:innerPosition x="55.5" y="580.0"/>
<celldesigner:boxSize width="30.0" height="30.0"/>
<celldesigner:singleLine width="1.0"/>
<celldesigner:paint color="ffffffff" scheme="Color"/>
</celldesigner:usualView>
<celldesigner:briefView>
<celldesigner:innerPosition x="0.0" y="0.0"/>
<celldesigner:boxSize width="80.0" height="60.0"/>
<celldesigner:singleLine width="1.0"/>
<celldesigner:paint color="3fff0000" scheme="Color"/>
</celldesigner:briefView>
<celldesigner:info state="empty" angle="-1.5707963267948966"/>
</celldesigner:speciesAlias>
<celldesigner:speciesAlias id="sa13" species="sink" compartmentAlias="ca0">
<celldesigner:activity>inactive</celldesigner:activity>
<celldesigner:bounds x="55.0" y="165.0" w="30.0" h="30.0"/>
<celldesigner:font size="12"/>
<celldesigner:view state="usual"/>
<celldesigner:usualView>
<celldesigner:innerPosition x="25.0" y="155.0"/>
<celldesigner:boxSize width="30.0" height="30.0"/>
<celldesigner:singleLine width="1.0"/>
<celldesigner:paint color="ffcccccc" scheme="Color"/>
</celldesigner:usualView>
<celldesigner:briefView>
<celldesigner:innerPosition x="0.0" y="0.0"/>
<celldesigner:boxSize width="80.0" height="60.0"/>
<celldesigner:singleLine width="1.0"/>
<celldesigner:paint color="3fff0000" scheme="Color"/>
</celldesigner:briefView>
<celldesigner:info state="empty" angle="-1.5707963267948966"/>
</celldesigner:speciesAlias>
<celldesigner:speciesAlias id="sa14" species="sink" compartmentAlias="ca0">
<celldesigner:activity>inactive</celldesigner:activity>
<celldesigner:bounds x="153.5" y="390.0" w="30.0" h="30.0"/>
<celldesigner:font size="12"/>
<celldesigner:view state="usual"/>
<celldesigner:usualView>
<celldesigner:innerPosition x="123.5" y="380.0"/>
<celldesigner:boxSize width="30.0" height="30.0"/>
<celldesigner:singleLine width="1.0"/>
<celldesigner:paint color="ffcccccc" scheme="Color"/>
</celldesigner:usualView>
<celldesigner:briefView>
<celldesigner:innerPosition x="0.0" y="0.0"/>
<celldesigner:boxSize width="80.0" height="60.0"/>
<celldesigner:singleLine width="1.0"/>
<celldesigner:paint color="3fff0000" scheme="Color"/>
</celldesigner:briefView>
<celldesigner:info state="empty" angle="-1.5707963267948966"/>
</celldesigner:speciesAlias>
<celldesigner:speciesAlias id="sa15" species="sink" compartmentAlias="ca0">
<celldesigner:activity>inactive</celldesigner:activity>
<celldesigner:bounds x="475.0" y="245.0" w="30.0" h="30.0"/>
<celldesigner:font size="12"/>
<celldesigner:view state="usual"/>
<celldesigner:usualView>
<celldesigner:innerPosition x="445.0" y="235.0"/>
<celldesigner:boxSize width="30.0" height="30.0"/>
<celldesigner:singleLine width="1.0"/>
<celldesigner:paint color="ffcccccc" scheme="Color"/>
</celldesigner:usualView>
<celldesigner:briefView>
<celldesigner:innerPosition x="0.0" y="0.0"/>
<celldesigner:boxSize width="80.0" height="60.0"/>
<celldesigner:singleLine width="1.0"/>
<celldesigner:paint color="3fff0000" scheme="Color"/>
</celldesigner:briefView>
<celldesigner:info state="empty" angle="-1.5707963267948966"/>
</celldesigner:speciesAlias>
<celldesigner:speciesAlias id="sa16" species="sink" compartmentAlias="ca0">
<celldesigner:activity>inactive</celldesigner:activity>
<celldesigner:bounds x="680.0" y="180.0" w="30.0" h="30.0"/>
<celldesigner:font size="12"/>
<celldesigner:view state="usual"/>
<celldesigner:usualView>
<celldesigner:innerPosition x="650.0" y="170.0"/>
<celldesigner:boxSize width="30.0" height="30.0"/>
<celldesigner:singleLine width="1.0"/>
<celldesigner:paint color="ffcccccc" scheme="Color"/>
</celldesigner:usualView>
<celldesigner:briefView>
<celldesigner:innerPosition x="0.0" y="0.0"/>
<celldesigner:boxSize width="80.0" height="60.0"/>
<celldesigner:singleLine width="1.0"/>
<celldesigner:paint color="3fff0000" scheme="Color"/>
</celldesigner:briefView>
<celldesigner:info state="empty" angle="-1.5707963267948966"/>
</celldesigner:speciesAlias>
<celldesigner:speciesAlias id="sa17" species="sink" compartmentAlias="ca0">
<celldesigner:activity>inactive</celldesigner:activity>
<celldesigner:bounds x="153.5" y="637.0" w="30.0" h="30.0"/>
<celldesigner:font size="12"/>
<celldesigner:view state="usual"/>
<celldesigner:usualView>
<celldesigner:innerPosition x="123.5" y="627.0"/>
<celldesigner:boxSize width="30.0" height="30.0"/>
<celldesigner:singleLine width="1.0"/>
<celldesigner:paint color="ffcccccc" scheme="Color"/>
</celldesigner:usualView>
<celldesigner:briefView>
<celldesigner:innerPosition x="0.0" y="0.0"/>
<celldesigner:boxSize width="80.0" height="60.0"/>
<celldesigner:singleLine width="1.0"/>
<celldesigner:paint color="3fff0000" scheme="Color"/>
</celldesigner:briefView>
<celldesigner:info state="empty" angle="-1.5707963267948966"/>
</celldesigner:speciesAlias>
<celldesigner:speciesAlias id="sa18" species="sink" compartmentAlias="ca0">
<celldesigner:activity>inactive</celldesigner:activity>
<celldesigner:bounds x="153.5" y="495.0" w="30.0" h="30.0"/>
<celldesigner:font size="12"/>
<celldesigner:view state="usual"/>
<celldesigner:usualView>
<celldesigner:innerPosition x="123.5" y="485.0"/>
<celldesigner:boxSize width="30.0" height="30.0"/>
<celldesigner:singleLine width="1.0"/>
<celldesigner:paint color="ffcccccc" scheme="Color"/>
</celldesigner:usualView>
<celldesigner:briefView>
<celldesigner:innerPosition x="0.0" y="0.0"/>
<celldesigner:boxSize width="80.0" height="60.0"/>
<celldesigner:singleLine width="1.0"/>
<celldesigner:paint color="3fff0000" scheme="Color"/>
</celldesigner:briefView>
<celldesigner:info state="empty" angle="-1.5707963267948966"/>
</celldesigner:speciesAlias>
<celldesigner:speciesAlias id="sa19" species="sink" compartmentAlias="ca0">
<celldesigner:activity>inactive</celldesigner:activity>
<celldesigner:bounds x="830.0" y="410.0" w="30.0" h="30.0"/>
<celldesigner:font size="12"/>
<celldesigner:view state="usual"/>
<celldesigner:usualView>
<celldesigner:innerPosition x="800.0" y="400.0"/>
<celldesigner:boxSize width="30.0" height="30.0"/>
<celldesigner:singleLine width="1.0"/>
<celldesigner:paint color="ffcccccc" scheme="Color"/>
</celldesigner:usualView>
<celldesigner:briefView>
<celldesigner:innerPosition x="0.0" y="0.0"/>
<celldesigner:boxSize width="80.0" height="60.0"/>
<celldesigner:singleLine width="1.0"/>
<celldesigner:paint color="3fff0000" scheme="Color"/>
</celldesigner:briefView>
<celldesigner:info state="empty" angle="-1.5707963267948966"/>
</celldesigner:speciesAlias>
<celldesigner:speciesAlias id="sa21" species="s11" complexSpeciesAlias="csa1">
<celldesigner:activity>inactive</celldesigner:activity>
<celldesigner:bounds x="695.0" y="425.0" w="80.0" h="40.0"/>
<celldesigner:font size="12"/>
<celldesigner:view state="usual"/>
<celldesigner:usualView>
<celldesigner:innerPosition x="10.0" y="60.0"/>
<celldesigner:boxSize width="80.0" height="40.0"/>
<celldesigner:singleLine width="1.0"/>
<celldesigner:paint color="ff00cc00" scheme="Gradation"/>
</celldesigner:usualView>
<celldesigner:briefView>
<celldesigner:innerPosition x="0.0" y="0.0"/>
<celldesigner:boxSize width="80.0" height="60.0"/>
<celldesigner:singleLine width="1.0"/>
<celldesigner:paint color="3fff0000" scheme="Color"/>
</celldesigner:briefView>
<celldesigner:info state="empty" angle="-1.5707963267948966"/>
</celldesigner:speciesAlias>
<celldesigner:speciesAlias id="sa22" species="s12" complexSpeciesAlias="csa1">
<celldesigner:activity>inactive</celldesigner:activity>
<celldesigner:bounds x="695.0" y="385.0" w="80.0" h="40.0"/>
<celldesigner:font size="12"/>
<celldesigner:view state="usual"/>
<celldesigner:usualView>
<celldesigner:innerPosition x="10.0" y="20.0"/>
<celldesigner:boxSize width="80.0" height="40.0"/>
<celldesigner:singleLine width="1.0"/>
<celldesigner:paint color="ffff0000" scheme="Gradation"/>
</celldesigner:usualView>
<celldesigner:briefView>
<celldesigner:innerPosition x="0.0" y="0.0"/>
<celldesigner:boxSize width="80.0" height="60.0"/>
<celldesigner:singleLine width="1.0"/>
<celldesigner:paint color="3fff0000" scheme="Color"/>
</celldesigner:briefView>
<celldesigner:info state="empty" angle="-1.5707963267948966"/>
</celldesigner:speciesAlias>
</celldesigner:listOfSpeciesAliases>
<celldesigner:listOfGroups/>
<celldesigner:listOfProteins>
<celldesigner:protein id="pr1" name="Myc" type="GENERIC"/>
<celldesigner:protein id="pr2" name="E2F" type="GENERIC"/>
<celldesigner:protein id="pr3" name="CycD" type="GENERIC"/>
<celldesigner:protein id="pr4" name="CycE" type="GENERIC"/>
<celldesigner:protein id="pr5" name="Rb" type="GENERIC">
<celldesigner:listOfModificationResidues>
<celldesigner:modificationResidue angle="0.78" id="rs1" side="none"/>
</celldesigner:listOfModificationResidues>
</celldesigner:protein>
</celldesigner:listOfProteins>
<celldesigner:listOfGenes/>
<celldesigner:listOfRNAs/>
<celldesigner:listOfAntisenseRNAs/>
<celldesigner:listOfLayers/>
<celldesigner:listOfBlockDiagrams/>
</celldesigner:extension>
<rdf:RDF xmlns:rdf="http://www.w3.org/1999/02/22-rdf-syntax-ns#" xmlns:dc="http://purl.org/dc/elements/1.1/" xmlns:dcterms="http://purl.org/dc/terms/" xmlns:vCard="http://www.w3.org/2001/vcard-rdf/3.0#" xmlns:bqbiol="http://biomodels.net/biology-qualifiers/" xmlns:bqmodel="http://biomodels.net/model-qualifiers/">
<rdf:Description rdf:about="#meta_yao08">
<dc:creator>
<rdf:Bag>
<rdf:li rdf:parseType="Resource">
<vCard:N rdf:parseType="Resource">
<vCard:Family>Smallbone</vCard:Family>
<vCard:Given>Kieran</vCard:Given>
</vCard:N>
<vCard:EMAIL>kieran.smallbone@manchester.ac.uk</vCard:EMAIL>
<vCard:ORG rdf:parseType="Resource">
<vCard:Orgname>University of Manchester</vCard:Orgname>
</vCard:ORG>
</rdf:li>
</rdf:Bag>
</dc:creator>
<dcterms:created rdf:parseType="Resource">
<dcterms:W3CDTF>2011-02-08T00:00:00Z</dcterms:W3CDTF>
</dcterms:created>
<dcterms:modified rdf:parseType="Resource">
<dcterms:W3CDTF>2012-07-05T14:47:58Z</dcterms:W3CDTF>
</dcterms:modified>
<bqmodel:is>
<rdf:Bag>
<rdf:li rdf:resource="http://identifiers.org/biomodels.db/MODEL1102090000"/>
</rdf:Bag>
</bqmodel:is>
<bqmodel:is>
<rdf:Bag>
<rdf:li rdf:resource="http://identifiers.org/biomodels.db/BIOMD0000000318"/>
</rdf:Bag>
</bqmodel:is>
<bqmodel:isDescribedBy>
<rdf:Bag>
<rdf:li rdf:resource="http://identifiers.org/pubmed/18364697"/>
</rdf:Bag>
</bqmodel:isDescribedBy>
<bqbiol:isPartOf>
<rdf:Bag>
<rdf:li rdf:resource="http://identifiers.org/reactome/REACT_1783.2"/>
</rdf:Bag>
</bqbiol:isPartOf>
<bqbiol:isPartOf>
<rdf:Bag>
<rdf:li rdf:resource="http://identifiers.org/obo.go/GO%3A2000045"/>
</rdf:Bag>
</bqbiol:isPartOf>
<bqbiol:hasVersion>
<rdf:Bag>
<rdf:li rdf:resource="http://identifiers.org/obo.go/GO%3A0000083"/>
</rdf:Bag>
</bqbiol:hasVersion>
<bqbiol:occursIn>
<rdf:Bag>
<rdf:li rdf:resource="http://identifiers.org/taxonomy/40674"/>
</rdf:Bag>
</bqbiol:occursIn>
</rdf:Description>
</rdf:RDF>
</annotation><listOfUnitDefinitions>
<unitDefinition metaid="_067574" id="substance" name="micromole">
<listOfUnits>
<unit metaid="_067587" kind="mole" scale="-6"/>
</listOfUnits>
</unitDefinition>
<unitDefinition metaid="_067600" id="time" name="hour">
<listOfUnits>
<unit metaid="_067612" kind="second" multiplier="3600"/>
</listOfUnits>
</unitDefinition>
<unitDefinition metaid="_067624" id="uM_per_hr" name="uM per hr">
<listOfUnits>
<unit metaid="_067637" kind="mole" scale="-6"/>
<unit metaid="_067649" kind="litre" exponent="-1"/>
<unit metaid="_067661" kind="second" exponent="-1" multiplier="3600"/>
</listOfUnits>
</unitDefinition>
<unitDefinition metaid="_067673" id="uM" name="uM">
<listOfUnits>
<unit metaid="_067685" kind="mole" scale="-6"/>
<unit metaid="_067697" kind="litre" exponent="-1"/>
</listOfUnits>
</unitDefinition>
<unitDefinition metaid="_067709" id="per_hr" name="per hr">
<listOfUnits>
<unit metaid="_067721" kind="second" exponent="-1" multiplier="3600"/>
</listOfUnits>
</unitDefinition>
<unitDefinition metaid="_067733" id="per_uM_per_hr" name="per_uM per hr">
<listOfUnits>
<unit metaid="_067745" kind="mole" exponent="-1" scale="-6"/>
<unit metaid="_067757" kind="litre"/>
<unit metaid="_067769" kind="second" exponent="-1" multiplier="3600"/>
</listOfUnits>
</unitDefinition>
<unitDefinition metaid="volume" id="volume" name="volume">
<listOfUnits>
<unit metaid="CDMT00018" kind="litre"/>
</listOfUnits>
</unitDefinition>
<unitDefinition metaid="area" id="area" name="area">
<listOfUnits>
<unit metaid="CDMT00019" kind="metre" exponent="2"/>
</listOfUnits>
</unitDefinition>
<unitDefinition metaid="length" id="length" name="length">
<listOfUnits>
<unit metaid="CDMT00020" kind="metre"/>
</listOfUnits>
</unitDefinition>
</listOfUnitDefinitions><listOfCompartments>
<compartment metaid="default" id="default" size="1" units="volume"/>
<compartment metaid="meta_cell" id="cell" name="cell" size="1" units="volume" outside="default" sboTerm="SBO:0000290">
<annotation>
<celldesigner:extension>
<celldesigner:name>cell</celldesigner:name>
</celldesigner:extension>
<rdf:RDF xmlns:rdf="http://www.w3.org/1999/02/22-rdf-syntax-ns#" xmlns:dc="http://purl.org/dc/elements/1.1/" xmlns:dcterms="http://purl.org/dc/terms/" xmlns:vCard="http://www.w3.org/2001/vcard-rdf/3.0#" xmlns:bqbiol="http://biomodels.net/biology-qualifiers/" xmlns:bqmodel="http://biomodels.net/model-qualifiers/">
<rdf:Description rdf:about="#meta_cell">
<bqbiol:is>
<rdf:Bag>
<rdf:li rdf:resource="http://identifiers.org/obo.go/GO%3A0005622"/>
</rdf:Bag>
</bqbiol:is>
</rdf:Description>
</rdf:RDF>
</annotation>
</compartment>
</listOfCompartments><listOfSpecies>
<species metaid="meta_MC" id="MC" name="Myc" compartment="cell" initialConcentration="0" sboTerm="SBO:0000252">
<annotation>
<celldesigner:extension>
<celldesigner:positionToCompartment>inside</celldesigner:positionToCompartment>
<celldesigner:speciesIdentity>
<celldesigner:class>PROTEIN</celldesigner:class>
<celldesigner:proteinReference>pr1</celldesigner:proteinReference>
</celldesigner:speciesIdentity>
<celldesigner:listOfCatalyzedReactions>
<celldesigner:catalyzed reaction="r3"/>
<celldesigner:catalyzed reaction="r5"/>
</celldesigner:listOfCatalyzedReactions>
</celldesigner:extension>
<rdf:RDF xmlns:rdf="http://www.w3.org/1999/02/22-rdf-syntax-ns#" xmlns:dc="http://purl.org/dc/elements/1.1/" xmlns:dcterms="http://purl.org/dc/terms/" xmlns:vCard="http://www.w3.org/2001/vcard-rdf/3.0#" xmlns:bqbiol="http://biomodels.net/biology-qualifiers/" xmlns:bqmodel="http://biomodels.net/model-qualifiers/">
<rdf:Description rdf:about="#meta_MC">
<bqbiol:isHomologTo>
<rdf:Bag>
<rdf:li rdf:resource="http://identifiers.org/uniprot/P01106"/>
</rdf:Bag>
</bqbiol:isHomologTo>
</rdf:Description>
</rdf:RDF>
</annotation>
</species>
<species metaid="meta_EF" id="EF" name="E2F" compartment="cell" initialConcentration="0" sboTerm="SBO:0000252">
<annotation>
<celldesigner:extension>
<celldesigner:positionToCompartment>inside</celldesigner:positionToCompartment>
<celldesigner:speciesIdentity>
<celldesigner:class>PROTEIN</celldesigner:class>
<celldesigner:proteinReference>pr2</celldesigner:proteinReference>
</celldesigner:speciesIdentity>
<celldesigner:listOfCatalyzedReactions>
<celldesigner:catalyzed reaction="r4"/>
</celldesigner:listOfCatalyzedReactions>
</celldesigner:extension>
<rdf:RDF xmlns:rdf="http://www.w3.org/1999/02/22-rdf-syntax-ns#" xmlns:dc="http://purl.org/dc/elements/1.1/" xmlns:dcterms="http://purl.org/dc/terms/" xmlns:vCard="http://www.w3.org/2001/vcard-rdf/3.0#" xmlns:bqbiol="http://biomodels.net/biology-qualifiers/" xmlns:bqmodel="http://biomodels.net/model-qualifiers/">
<rdf:Description rdf:about="#meta_EF">
<bqbiol:isHomologTo>
<rdf:Bag>
<rdf:li rdf:resource="http://identifiers.org/uniprot/Q01094"/>
</rdf:Bag>
</bqbiol:isHomologTo>
</rdf:Description>
</rdf:RDF>
</annotation>
</species>
<species metaid="meta_CD" id="CD" name="CycD" compartment="cell" initialConcentration="0" sboTerm="SBO:0000252">
<annotation>
<celldesigner:extension>
<celldesigner:positionToCompartment>inside</celldesigner:positionToCompartment>
<celldesigner:speciesIdentity>
<celldesigner:class>PROTEIN</celldesigner:class>
<celldesigner:proteinReference>pr3</celldesigner:proteinReference>
</celldesigner:speciesIdentity>
<celldesigner:listOfCatalyzedReactions>
<celldesigner:catalyzed reaction="r9"/>
<celldesigner:catalyzed reaction="re19"/>
</celldesigner:listOfCatalyzedReactions>
</celldesigner:extension>
</annotation>
</species>
<species metaid="meta_CE" id="CE" name="CycE" compartment="cell" initialConcentration="0" sboTerm="SBO:0000252">
<annotation>
<celldesigner:extension>
<celldesigner:positionToCompartment>inside</celldesigner:positionToCompartment>
<celldesigner:speciesIdentity>
<celldesigner:class>PROTEIN</celldesigner:class>
<celldesigner:proteinReference>pr4</celldesigner:proteinReference>
</celldesigner:speciesIdentity>
<celldesigner:listOfCatalyzedReactions>
<celldesigner:catalyzed reaction="r9"/>
<celldesigner:catalyzed reaction="re19"/>
</celldesigner:listOfCatalyzedReactions>
</celldesigner:extension>
</annotation>
</species>
<species metaid="meta_RB" id="RB" name="Rb" compartment="cell" initialConcentration="0" sboTerm="SBO:0000252">
<annotation>
<celldesigner:extension>
<celldesigner:positionToCompartment>inside</celldesigner:positionToCompartment>
<celldesigner:speciesIdentity>
<celldesigner:class>PROTEIN</celldesigner:class>
<celldesigner:proteinReference>pr5</celldesigner:proteinReference>
</celldesigner:speciesIdentity>
</celldesigner:extension>
<rdf:RDF xmlns:rdf="http://www.w3.org/1999/02/22-rdf-syntax-ns#" xmlns:dc="http://purl.org/dc/elements/1.1/" xmlns:dcterms="http://purl.org/dc/terms/" xmlns:vCard="http://www.w3.org/2001/vcard-rdf/3.0#" xmlns:bqbiol="http://biomodels.net/biology-qualifiers/" xmlns:bqmodel="http://biomodels.net/model-qualifiers/">
<rdf:Description rdf:about="#meta_RB">
<bqbiol:isHomologTo>
<rdf:Bag>
<rdf:li rdf:resource="http://identifiers.org/uniprot/P06400"/>
</rdf:Bag>
</bqbiol:isHomologTo>
</rdf:Description>
</rdf:RDF>
</annotation>
</species>
<species metaid="meta_RP" id="RP" name="Rb" compartment="cell" initialConcentration="0" sboTerm="SBO:0000252">
<annotation>
<celldesigner:extension>
<celldesigner:positionToCompartment>inside</celldesigner:positionToCompartment>
<celldesigner:speciesIdentity>
<celldesigner:class>PROTEIN</celldesigner:class>
<celldesigner:proteinReference>pr5</celldesigner:proteinReference>
<celldesigner:state>
<celldesigner:listOfModifications>
<celldesigner:modification residue="rs1" state="phosphorylated"/>
</celldesigner:listOfModifications>
</celldesigner:state>
</celldesigner:speciesIdentity>
</celldesigner:extension>
</annotation>
</species>
<species metaid="s1" id="source" name="source" compartment="cell" initialAmount="0" hasOnlySubstanceUnits="true" boundaryCondition="true" charge="0" constant="true">
<annotation>
<celldesigner:extension>
<celldesigner:positionToCompartment>inside</celldesigner:positionToCompartment>
<celldesigner:speciesIdentity>
<celldesigner:class>DEGRADED</celldesigner:class>
<celldesigner:name>source</celldesigner:name>
</celldesigner:speciesIdentity>
</celldesigner:extension>
</annotation>
</species>
<species metaid="s7" id="sink" name="sink" compartment="cell" initialAmount="0" hasOnlySubstanceUnits="true" boundaryCondition="true" charge="0" constant="true">
<annotation>
<celldesigner:extension>
<celldesigner:positionToCompartment>inside</celldesigner:positionToCompartment>
<celldesigner:speciesIdentity>
<celldesigner:class>DEGRADED</celldesigner:class>
<celldesigner:name>sink</celldesigner:name>
</celldesigner:speciesIdentity>
</celldesigner:extension>
</annotation>
</species>
<species metaid="s10" id="RE" name="Rb-E2F" compartment="cell" initialConcentration="0.55" charge="0">
<annotation>
<celldesigner:extension>
<celldesigner:positionToCompartment>inside</celldesigner:positionToCompartment>
<celldesigner:speciesIdentity>
<celldesigner:class>COMPLEX</celldesigner:class>
<celldesigner:name>Rb-E2F</celldesigner:name>
</celldesigner:speciesIdentity>
</celldesigner:extension>
</annotation>
</species>
</listOfSpecies><listOfParameters>
<parameter metaid="meta_S" id="S" name="S" value="1" units="dimensionless" constant="false" sboTerm="SBO:0000472">
<notes>
<html xmlns="http://www.w3.org/1999/xhtml">
<head>
<title/>
</head>
<body>
<p/>
</body>
</html>
</notes>
</parameter>
</listOfParameters><listOfReactions>
<reaction metaid="meta_r1" id="r1" name="r1" reversible="false" sboTerm="SBO:0000205">
<notes>
<html xmlns="http://www.w3.org/1999/xhtml">
<head>
<title/>
</head>
<body>
<p xmlns="http://www.w3.org/1999/xhtml"/>
</body>
</html>
</notes>
<annotation>
<celldesigner:extension>
<celldesigner:name>r1</celldesigner:name>
<celldesigner:reactionType>STATE_TRANSITION</celldesigner:reactionType>
<celldesigner:baseReactants>
<celldesigner:baseReactant species="source" alias="sa7"/>
</celldesigner:baseReactants>
<celldesigner:baseProducts>
<celldesigner:baseProduct species="MC" alias="sa0"/>
</celldesigner:baseProducts>
<celldesigner:connectScheme connectPolicy="direct" rectangleIndex="0">
<celldesigner:listOfLineDirection>
<celldesigner:lineDirection index="0" value="unknown"/>
</celldesigner:listOfLineDirection>
</celldesigner:connectScheme>
<celldesigner:line width="1.0" color="ff000000"/>
</celldesigner:extension>
<rdf:RDF xmlns:rdf="http://www.w3.org/1999/02/22-rdf-syntax-ns#" xmlns:dc="http://purl.org/dc/elements/1.1/" xmlns:dcterms="http://purl.org/dc/terms/" xmlns:vCard="http://www.w3.org/2001/vcard-rdf/3.0#" xmlns:bqbiol="http://biomodels.net/biology-qualifiers/" xmlns:bqmodel="http://biomodels.net/model-qualifiers/">
<rdf:Description rdf:about="#meta_r1">
<bqbiol:isVersionOf>
<rdf:Bag>
<rdf:li rdf:resource="http://identifiers.org/obo.go/GO%3A0010467"/>
</rdf:Bag>
</bqbiol:isVersionOf>
</rdf:Description>
</rdf:RDF>
</annotation>
<listOfReactants>
<speciesReference metaid="CDMT00001" species="source">
<annotation>
<celldesigner:extension>
<celldesigner:alias>sa7</celldesigner:alias>
</celldesigner:extension>
</annotation>
</speciesReference>
</listOfReactants>
<listOfProducts>
<speciesReference metaid="_067781" species="MC">
<annotation>
<celldesigner:extension>
<celldesigner:alias>sa0</celldesigner:alias>
</celldesigner:extension>
</annotation>
</speciesReference>
</listOfProducts>
<kineticLaw metaid="_067793">
<math xmlns="http://www.w3.org/1998/Math/MathML">
<apply>
<times/>
<ci> cell </ci>
<apply>
<divide/>
<apply>
<times/>
<ci> kM </ci>
<ci> S </ci>
</apply>
<apply>
<plus/>
<ci> KS </ci>
<ci> S </ci>
</apply>
</apply>
</apply>
</math>
<listOfParameters>
<parameter metaid="_854564" id="KS" value="0.5" units="dimensionless" sboTerm="SBO:0000027"/>
<parameter metaid="_854565" id="kM" value="1" units="uM_per_hr" sboTerm="SBO:0000186"/>
</listOfParameters>
</kineticLaw>
</reaction>
<reaction metaid="meta_r2" id="r2" name="r2" reversible="false" sboTerm="SBO:0000205">
<notes>
<html xmlns="http://www.w3.org/1999/xhtml">
<head>
<title/>
</head>
<body>
<p xmlns="http://www.w3.org/1999/xhtml"/>
</body>
</html>
</notes>
<annotation>
<celldesigner:extension>
<celldesigner:name>r2</celldesigner:name>
<celldesigner:reactionType>STATE_TRANSITION</celldesigner:reactionType>
<celldesigner:baseReactants>
<celldesigner:baseReactant species="source" alias="sa8"/>
</celldesigner:baseReactants>
<celldesigner:baseProducts>
<celldesigner:baseProduct species="CD" alias="sa2"/>
</celldesigner:baseProducts>
<celldesigner:connectScheme connectPolicy="direct" rectangleIndex="0">
<celldesigner:listOfLineDirection>
<celldesigner:lineDirection index="0" value="unknown"/>
</celldesigner:listOfLineDirection>
</celldesigner:connectScheme>
<celldesigner:line width="1.0" color="ff000000"/>
</celldesigner:extension>
<rdf:RDF xmlns:rdf="http://www.w3.org/1999/02/22-rdf-syntax-ns#" xmlns:dc="http://purl.org/dc/elements/1.1/" xmlns:dcterms="http://purl.org/dc/terms/" xmlns:vCard="http://www.w3.org/2001/vcard-rdf/3.0#" xmlns:bqbiol="http://biomodels.net/biology-qualifiers/" xmlns:bqmodel="http://biomodels.net/model-qualifiers/">
<rdf:Description rdf:about="#meta_r2">
<bqbiol:isVersionOf>
<rdf:Bag>
<rdf:li rdf:resource="http://identifiers.org/obo.go/GO%3A0010467"/>
</rdf:Bag>
</bqbiol:isVersionOf>
</rdf:Description>
</rdf:RDF>
</annotation>
<listOfReactants>
<speciesReference metaid="CDMT00002" species="source">
<annotation>
<celldesigner:extension>
<celldesigner:alias>sa8</celldesigner:alias>
</celldesigner:extension>
</annotation>
</speciesReference>
</listOfReactants>
<listOfProducts>
<speciesReference metaid="_067805" species="CD">
<annotation>
<celldesigner:extension>
<celldesigner:alias>sa2</celldesigner:alias>
</celldesigner:extension>
</annotation>
</speciesReference>
</listOfProducts>
<kineticLaw metaid="_067817">
<math xmlns="http://www.w3.org/1998/Math/MathML">
<apply>
<times/>
<ci> cell </ci>
<apply>
<divide/>
<apply>
<times/>
<ci> kkCDS </ci>
<ci> S </ci>
</apply>
<apply>
<plus/>
<ci> KS </ci>
<ci> S </ci>
</apply>
</apply>
</apply>
</math>
<listOfParameters>
<parameter metaid="_854566" id="KS" value="0.5" units="dimensionless" sboTerm="SBO:0000027"/>
<parameter metaid="_854567" id="kkCDS" value="0.45" units="uM_per_hr" sboTerm="SBO:0000186"/>
</listOfParameters>
</kineticLaw>
</reaction>
<reaction metaid="meta_r3" id="r3" name="r3" reversible="false" sboTerm="SBO:0000205">
<notes>
<html xmlns="http://www.w3.org/1999/xhtml">
<head>
<title/>
</head>
<body>
<p xmlns="http://www.w3.org/1999/xhtml"/>
</body>
</html>
</notes>
<annotation>
<celldesigner:extension>
<celldesigner:name>r3</celldesigner:name>
<celldesigner:reactionType>STATE_TRANSITION</celldesigner:reactionType>
<celldesigner:baseReactants>
<celldesigner:baseReactant species="source" alias="sa9"/>
</celldesigner:baseReactants>
<celldesigner:baseProducts>
<celldesigner:baseProduct species="EF" alias="sa1"/>
</celldesigner:baseProducts>
<celldesigner:connectScheme connectPolicy="direct" rectangleIndex="0">
<celldesigner:listOfLineDirection>
<celldesigner:lineDirection index="0" value="unknown"/>
</celldesigner:listOfLineDirection>
</celldesigner:connectScheme>
<celldesigner:line width="1.0" color="ff000000"/>
<celldesigner:listOfModification>
<celldesigner:modification type="CATALYSIS" modifiers="MC" aliases="sa0" targetLineIndex="-1,2">
<celldesigner:connectScheme connectPolicy="direct">
<celldesigner:listOfLineDirection>
<celldesigner:lineDirection index="0" value="unknown"/>
</celldesigner:listOfLineDirection>
</celldesigner:connectScheme>
<celldesigner:line width="1.0" color="ff000000"/>
</celldesigner:modification>
</celldesigner:listOfModification>
</celldesigner:extension>
<rdf:RDF xmlns:rdf="http://www.w3.org/1999/02/22-rdf-syntax-ns#" xmlns:dc="http://purl.org/dc/elements/1.1/" xmlns:dcterms="http://purl.org/dc/terms/" xmlns:vCard="http://www.w3.org/2001/vcard-rdf/3.0#" xmlns:bqbiol="http://biomodels.net/biology-qualifiers/" xmlns:bqmodel="http://biomodels.net/model-qualifiers/">
<rdf:Description rdf:about="#meta_r3">
<bqbiol:isVersionOf>
<rdf:Bag>
<rdf:li rdf:resource="http://identifiers.org/obo.go/GO%3A0010467"/>
</rdf:Bag>
</bqbiol:isVersionOf>
</rdf:Description>
</rdf:RDF>
</annotation>
<listOfReactants>
<speciesReference metaid="CDMT00003" species="source">
<annotation>
<celldesigner:extension>
<celldesigner:alias>sa9</celldesigner:alias>
</celldesigner:extension>
</annotation>
</speciesReference>
</listOfReactants>
<listOfProducts>
<speciesReference metaid="_067829" species="EF">
<annotation>
<celldesigner:extension>
<celldesigner:alias>sa1</celldesigner:alias>
</celldesigner:extension>
</annotation>
</speciesReference>
</listOfProducts>
<listOfModifiers>
<modifierSpeciesReference metaid="_067841" species="MC">
<annotation>
<celldesigner:extension>
<celldesigner:alias>sa0</celldesigner:alias>
</celldesigner:extension>
</annotation>
</modifierSpeciesReference>
</listOfModifiers>
<kineticLaw metaid="_067853">
<math xmlns="http://www.w3.org/1998/Math/MathML">
<apply>
<times/>
<ci> cell </ci>
<apply>
<plus/>
<apply>
<divide/>
<apply>
<times/>
<ci> kkEF </ci>
<ci> MC </ci>
<ci> EF </ci>
</apply>
<apply>
<times/>
<apply>
<plus/>
<ci> KMC </ci>
<ci> MC </ci>
</apply>
<apply>
<plus/>
<ci> KEF </ci>
<ci> EF </ci>
</apply>
</apply>
</apply>
<apply>
<divide/>
<apply>
<times/>
<ci> kkb </ci>
<ci> MC </ci>
</apply>
<apply>
<plus/>
<ci> KMC </ci>
<ci> MC </ci>
</apply>
</apply>
</apply>
</apply>
</math>
<listOfParameters>
<parameter metaid="_854568" id="KEF" value="0.15" units="uM" sboTerm="SBO:0000027"/>
<parameter metaid="_854569" id="KMC" value="0.15" units="uM" sboTerm="SBO:0000027"/>
<parameter metaid="_854570" id="kkEF" value="0.4" units="uM_per_hr" sboTerm="SBO:0000186"/>
<parameter metaid="_854572" id="kkb" value="0.003" units="uM_per_hr" sboTerm="SBO:0000186"/>
</listOfParameters>
</kineticLaw>
</reaction>
<reaction metaid="meta_r4" id="r4" name="r4" reversible="false" sboTerm="SBO:0000205">
<notes>
<html xmlns="http://www.w3.org/1999/xhtml">
<head>
<title/>
</head>
<body>
<p xmlns="http://www.w3.org/1999/xhtml"/>
</body>
</html>
</notes>
<annotation>
<celldesigner:extension>
<celldesigner:name>r4</celldesigner:name>
<celldesigner:reactionType>STATE_TRANSITION</celldesigner:reactionType>
<celldesigner:baseReactants>
<celldesigner:baseReactant species="source" alias="sa10"/>
</celldesigner:baseReactants>
<celldesigner:baseProducts>
<celldesigner:baseProduct species="CE" alias="sa3"/>
</celldesigner:baseProducts>
<celldesigner:connectScheme connectPolicy="direct" rectangleIndex="0">
<celldesigner:listOfLineDirection>
<celldesigner:lineDirection index="0" value="unknown"/>
</celldesigner:listOfLineDirection>
</celldesigner:connectScheme>
<celldesigner:line width="3.0" color="ff009933"/>
<celldesigner:listOfModification>
<celldesigner:modification type="CATALYSIS" modifiers="EF" aliases="sa1" targetLineIndex="-1,3">
<celldesigner:connectScheme connectPolicy="direct">
<celldesigner:listOfLineDirection>
<celldesigner:lineDirection index="0" value="unknown"/>
</celldesigner:listOfLineDirection>
</celldesigner:connectScheme>
<celldesigner:line width="3.0" color="ff009933"/>
</celldesigner:modification>
</celldesigner:listOfModification>
</celldesigner:extension>
<rdf:RDF xmlns:rdf="http://www.w3.org/1999/02/22-rdf-syntax-ns#" xmlns:dc="http://purl.org/dc/elements/1.1/" xmlns:dcterms="http://purl.org/dc/terms/" xmlns:vCard="http://www.w3.org/2001/vcard-rdf/3.0#" xmlns:bqbiol="http://biomodels.net/biology-qualifiers/" xmlns:bqmodel="http://biomodels.net/model-qualifiers/">
<rdf:Description rdf:about="#meta_r4">
<bqbiol:isVersionOf>
<rdf:Bag>
<rdf:li rdf:resource="http://identifiers.org/obo.go/GO%3A0031659"/>
</rdf:Bag>
</bqbiol:isVersionOf>
</rdf:Description>
</rdf:RDF>
</annotation>
<listOfReactants>
<speciesReference metaid="CDMT00004" species="source">
<annotation>
<celldesigner:extension>
<celldesigner:alias>sa10</celldesigner:alias>
</celldesigner:extension>
</annotation>
</speciesReference>
</listOfReactants>
<listOfProducts>
<speciesReference metaid="_067865" species="CE">
<annotation>
<celldesigner:extension>
<celldesigner:alias>sa3</celldesigner:alias>
</celldesigner:extension>
</annotation>
</speciesReference>
</listOfProducts>
<listOfModifiers>
<modifierSpeciesReference metaid="_067877" species="EF">
<annotation>
<celldesigner:extension>
<celldesigner:alias>sa1</celldesigner:alias>
</celldesigner:extension>
</annotation>
</modifierSpeciesReference>
</listOfModifiers>
<kineticLaw metaid="_067889">
<math xmlns="http://www.w3.org/1998/Math/MathML">
<apply>
<times/>
<ci> cell </ci>
<apply>
<divide/>
<apply>
<times/>
<ci> kkCE </ci>
<ci> EF </ci>
</apply>
<apply>
<plus/>
<ci> KEF </ci>
<ci> EF </ci>
</apply>
</apply>
</apply>
</math>
<listOfParameters>
<parameter metaid="_854574" id="KEF" value="0.15" units="uM" sboTerm="SBO:0000027"/>
<parameter metaid="_854576" id="kkCE" value="0.35" units="uM_per_hr" sboTerm="SBO:0000186"/>
</listOfParameters>
</kineticLaw>
</reaction>
<reaction metaid="meta_r5" id="r5" name="r5" reversible="false" sboTerm="SBO:0000205">
<notes>
<html xmlns="http://www.w3.org/1999/xhtml">
<head>
<title/>
</head>
<body>
<p xmlns="http://www.w3.org/1999/xhtml"/>
</body>
</html>
</notes>
<annotation>
<celldesigner:extension>
<celldesigner:name>r5</celldesigner:name>
<celldesigner:reactionType>STATE_TRANSITION</celldesigner:reactionType>
<celldesigner:baseReactants>
<celldesigner:baseReactant species="source" alias="sa11"/>
</celldesigner:baseReactants>
<celldesigner:baseProducts>
<celldesigner:baseProduct species="CD" alias="sa2"/>
</celldesigner:baseProducts>
<celldesigner:connectScheme connectPolicy="direct" rectangleIndex="0">
<celldesigner:listOfLineDirection>
<celldesigner:lineDirection index="0" value="unknown"/>
</celldesigner:listOfLineDirection>
</celldesigner:connectScheme>
<celldesigner:line width="1.0" color="ff000000"/>
<celldesigner:listOfModification>
<celldesigner:modification type="CATALYSIS" modifiers="MC" aliases="sa0" targetLineIndex="-1,2" editPoints="0.9710537806063935,-0.16765540783530847">
<celldesigner:connectScheme connectPolicy="square">
<celldesigner:listOfLineDirection>
<celldesigner:lineDirection index="0" value="horizontal"/>
<celldesigner:lineDirection index="1" value="vertical"/>
</celldesigner:listOfLineDirection>
</celldesigner:connectScheme>
<celldesigner:line width="1.0" color="ff000000"/>
</celldesigner:modification>
</celldesigner:listOfModification>
</celldesigner:extension>
<rdf:RDF xmlns:rdf="http://www.w3.org/1999/02/22-rdf-syntax-ns#" xmlns:dc="http://purl.org/dc/elements/1.1/" xmlns:dcterms="http://purl.org/dc/terms/" xmlns:vCard="http://www.w3.org/2001/vcard-rdf/3.0#" xmlns:bqbiol="http://biomodels.net/biology-qualifiers/" xmlns:bqmodel="http://biomodels.net/model-qualifiers/">
<rdf:Description rdf:about="#meta_r5">
<bqbiol:isVersionOf>
<rdf:Bag>
<rdf:li rdf:resource="http://identifiers.org/obo.go/GO%3A0031659"/>
</rdf:Bag>
</bqbiol:isVersionOf>
</rdf:Description>
</rdf:RDF>
</annotation>
<listOfReactants>
<speciesReference metaid="CDMT00005" species="source">
<annotation>
<celldesigner:extension>
<celldesigner:alias>sa11</celldesigner:alias>
</celldesigner:extension>
</annotation>
</speciesReference>
</listOfReactants>
<listOfProducts>
<speciesReference metaid="_067901" species="CD">
<annotation>
<celldesigner:extension>
<celldesigner:alias>sa2</celldesigner:alias>
</celldesigner:extension>
</annotation>
</speciesReference>
</listOfProducts>
<listOfModifiers>
<modifierSpeciesReference metaid="_067913" species="MC">
<annotation>
<celldesigner:extension>
<celldesigner:alias>sa0</celldesigner:alias>
</celldesigner:extension>
</annotation>
</modifierSpeciesReference>
</listOfModifiers>
<kineticLaw metaid="_067925">
<math xmlns="http://www.w3.org/1998/Math/MathML">
<apply>
<times/>
<ci> cell </ci>
<apply>
<divide/>
<apply>
<times/>
<ci> kkCD </ci>
<ci> MC </ci>
</apply>
<apply>
<plus/>
<ci> KMC </ci>
<ci> MC </ci>
</apply>
</apply>
</apply>
</math>
<listOfParameters>
<parameter metaid="_854578" id="KMC" value="0.15" units="uM" sboTerm="SBO:0000027"/>
<parameter metaid="_854580" id="kkCD" value="0.03" units="uM_per_hr" sboTerm="SBO:0000186"/>
</listOfParameters>
</kineticLaw>
</reaction>
<reaction metaid="meta_r6" id="r6" name="r6" reversible="false" sboTerm="SBO:0000205">
<notes>
<html xmlns="http://www.w3.org/1999/xhtml">
<head>
<title/>
</head>
<body>
<p xmlns="http://www.w3.org/1999/xhtml"/>
</body>
</html>
</notes>
<annotation>
<celldesigner:extension>
<celldesigner:name>r6</celldesigner:name>
<celldesigner:reactionType>STATE_TRANSITION</celldesigner:reactionType>
<celldesigner:baseReactants>
<celldesigner:baseReactant species="source" alias="sa12"/>
</celldesigner:baseReactants>
<celldesigner:baseProducts>
<celldesigner:baseProduct species="RB" alias="sa4"/>
</celldesigner:baseProducts>
<celldesigner:connectScheme connectPolicy="direct" rectangleIndex="0">
<celldesigner:listOfLineDirection>
<celldesigner:lineDirection index="0" value="unknown"/>
</celldesigner:listOfLineDirection>
</celldesigner:connectScheme>
<celldesigner:line width="1.0" color="ff000000"/>
</celldesigner:extension>
<rdf:RDF xmlns:rdf="http://www.w3.org/1999/02/22-rdf-syntax-ns#" xmlns:dc="http://purl.org/dc/elements/1.1/" xmlns:dcterms="http://purl.org/dc/terms/" xmlns:vCard="http://www.w3.org/2001/vcard-rdf/3.0#" xmlns:bqbiol="http://biomodels.net/biology-qualifiers/" xmlns:bqmodel="http://biomodels.net/model-qualifiers/">
<rdf:Description rdf:about="#meta_r6">
<bqbiol:isVersionOf>
<rdf:Bag>
<rdf:li rdf:resource="http://identifiers.org/obo.go/GO%3A0010467"/>
</rdf:Bag>
</bqbiol:isVersionOf>
</rdf:Description>
</rdf:RDF>
</annotation>
<listOfReactants>
<speciesReference metaid="CDMT00006" species="source">
<annotation>
<celldesigner:extension>
<celldesigner:alias>sa12</celldesigner:alias>
</celldesigner:extension>
</annotation>
</speciesReference>
</listOfReactants>
<listOfProducts>
<speciesReference metaid="_067937" species="RB">
<annotation>
<celldesigner:extension>
<celldesigner:alias>sa4</celldesigner:alias>
</celldesigner:extension>
</annotation>
</speciesReference>
</listOfProducts>
<kineticLaw metaid="_067949">
<math xmlns="http://www.w3.org/1998/Math/MathML">
<apply>
<times/>
<ci> cell </ci>
<ci> kkRB </ci>
</apply>
</math>
<listOfParameters>
<parameter metaid="_854582" id="kkRB" value="0.18" units="uM_per_hr" sboTerm="SBO:0000048"/>
</listOfParameters>
</kineticLaw>
</reaction>
<reaction metaid="meta_r9" id="r9" name="r9" reversible="false" sboTerm="SBO:0000216">
<notes>
<html xmlns="http://www.w3.org/1999/xhtml">
<head>
<title/>
</head>
<body>
<p xmlns="http://www.w3.org/1999/xhtml"/>
</body>
</html>
</notes>
<annotation>
<celldesigner:extension>
<celldesigner:name>r9</celldesigner:name>
<celldesigner:reactionType>STATE_TRANSITION</celldesigner:reactionType>
<celldesigner:baseReactants>
<celldesigner:baseReactant species="RB" alias="sa4">
<celldesigner:linkAnchor position="NNE"/>
</celldesigner:baseReactant>
</celldesigner:baseReactants>
<celldesigner:baseProducts>
<celldesigner:baseProduct species="RP" alias="sa6">
<celldesigner:linkAnchor position="SSE"/>
</celldesigner:baseProduct>
</celldesigner:baseProducts>
<celldesigner:connectScheme connectPolicy="direct" rectangleIndex="0">
<celldesigner:listOfLineDirection>
<celldesigner:lineDirection index="0" value="unknown"/>
</celldesigner:listOfLineDirection>
</celldesigner:connectScheme>
<celldesigner:line width="3.0" color="ff009933"/>
<celldesigner:listOfModification>
<celldesigner:modification type="CATALYSIS" modifiers="CD" aliases="sa2" targetLineIndex="-1,6" editPoints="0.59142729695171,-0.48220768413043835">
<celldesigner:connectScheme connectPolicy="direct">
<celldesigner:listOfLineDirection>
<celldesigner:lineDirection index="0" value="horizontal"/>
<celldesigner:lineDirection index="1" value="horizontal"/>
</celldesigner:listOfLineDirection>
</celldesigner:connectScheme>
<celldesigner:linkTarget species="CD" alias="sa2">
<celldesigner:linkAnchor position="SSW"/>
</celldesigner:linkTarget>
<celldesigner:line width="3.0" color="ff000000"/>
</celldesigner:modification>
<celldesigner:modification type="CATALYSIS" modifiers="CE" aliases="sa3" targetLineIndex="-1,7" editPoints="0.919340923109629,-0.2723733487889892">
<celldesigner:connectScheme connectPolicy="direct">
<celldesigner:listOfLineDirection>
<celldesigner:lineDirection index="0" value="horizontal"/>
<celldesigner:lineDirection index="1" value="horizontal"/>
</celldesigner:listOfLineDirection>
</celldesigner:connectScheme>
<celldesigner:line width="3.0" color="ff009933"/>
</celldesigner:modification>
</celldesigner:listOfModification>
</celldesigner:extension>
<rdf:RDF xmlns:rdf="http://www.w3.org/1999/02/22-rdf-syntax-ns#" xmlns:dc="http://purl.org/dc/elements/1.1/" xmlns:dcterms="http://purl.org/dc/terms/" xmlns:vCard="http://www.w3.org/2001/vcard-rdf/3.0#" xmlns:bqbiol="http://biomodels.net/biology-qualifiers/" xmlns:bqmodel="http://biomodels.net/model-qualifiers/">
<rdf:Description rdf:about="#meta_r9">
<bqbiol:isVersionOf>
<rdf:Bag>
<rdf:li rdf:resource="http://identifiers.org/ec-code/2.7.11.22"/>
</rdf:Bag>
</bqbiol:isVersionOf>
<bqbiol:isVersionOf>
<rdf:Bag>
<rdf:li rdf:resource="http://identifiers.org/obo.go/GO%3A0006468"/>
</rdf:Bag>
</bqbiol:isVersionOf>
</rdf:Description>
</rdf:RDF>
</annotation>
<listOfReactants>
<speciesReference metaid="_068081" species="RB">
<annotation>
<celldesigner:extension>
<celldesigner:alias>sa4</celldesigner:alias>
</celldesigner:extension>
</annotation>
</speciesReference>
</listOfReactants>
<listOfProducts>
<speciesReference metaid="_068093" species="RP">
<annotation>
<celldesigner:extension>
<celldesigner:alias>sa6</celldesigner:alias>
</celldesigner:extension>
</annotation>
</speciesReference>
</listOfProducts>
<listOfModifiers>
<modifierSpeciesReference metaid="_068105" species="CD">
<annotation>
<celldesigner:extension>
<celldesigner:alias>sa2</celldesigner:alias>
</celldesigner:extension>
</annotation>
</modifierSpeciesReference>
<modifierSpeciesReference metaid="_068117" species="CE">
<annotation>
<celldesigner:extension>
<celldesigner:alias>sa3</celldesigner:alias>
</celldesigner:extension>
</annotation>
</modifierSpeciesReference>
</listOfModifiers>
<kineticLaw metaid="_068129">
<math xmlns="http://www.w3.org/1998/Math/MathML">
<apply>
<times/>
<ci> cell </ci>
<apply>
<plus/>
<apply>
<divide/>
<apply>
<times/>
<ci> kkRBP </ci>
<ci> CD </ci>
<ci> RB </ci>
</apply>
<apply>
<plus/>
<ci> KD </ci>
<ci> RB </ci>
</apply>
</apply>
<apply>
<divide/>
<apply>
<times/>
<ci> kkRBP2 </ci>
<ci> CE </ci>
<ci> RB </ci>
</apply>
<apply>
<plus/>
<ci> KE </ci>
<ci> RB </ci>
</apply>
</apply>
</apply>
</apply>
</math>
<listOfParameters>
<parameter metaid="_854589" id="KD" value="0.92" units="uM" sboTerm="SBO:0000027"/>
<parameter metaid="_854590" id="KE" value="0.92" units="uM" sboTerm="SBO:0000027"/>
<parameter metaid="_854592" id="kkRBP" value="18" units="per_hr" sboTerm="SBO:0000025"/>
<parameter metaid="_854593" id="kkRBP2" value="18" units="per_hr" sboTerm="SBO:0000025"/>
</listOfParameters>
</kineticLaw>
</reaction>
<reaction metaid="meta_r10" id="r10" name="r10" reversible="false" sboTerm="SBO:0000330">
<notes>
<html xmlns="http://www.w3.org/1999/xhtml">
<head>
<title/>
</head>
<body>
<p xmlns="http://www.w3.org/1999/xhtml"/>
</body>
</html>
</notes>
<annotation>
<celldesigner:extension>
<celldesigner:name>r10</celldesigner:name>
<celldesigner:reactionType>STATE_TRANSITION</celldesigner:reactionType>
<celldesigner:baseReactants>
<celldesigner:baseReactant species="RP" alias="sa6">
<celldesigner:linkAnchor position="SSW"/>
</celldesigner:baseReactant>
</celldesigner:baseReactants>
<celldesigner:baseProducts>
<celldesigner:baseProduct species="RB" alias="sa4">
<celldesigner:linkAnchor position="NNW"/>
</celldesigner:baseProduct>
</celldesigner:baseProducts>
<celldesigner:connectScheme connectPolicy="direct" rectangleIndex="0">
<celldesigner:listOfLineDirection>
<celldesigner:lineDirection index="0" value="unknown"/>
</celldesigner:listOfLineDirection>
</celldesigner:connectScheme>
<celldesigner:line width="1.0" color="ff000000"/>
</celldesigner:extension>
<rdf:RDF xmlns:rdf="http://www.w3.org/1999/02/22-rdf-syntax-ns#" xmlns:dc="http://purl.org/dc/elements/1.1/" xmlns:dcterms="http://purl.org/dc/terms/" xmlns:vCard="http://www.w3.org/2001/vcard-rdf/3.0#" xmlns:bqbiol="http://biomodels.net/biology-qualifiers/" xmlns:bqmodel="http://biomodels.net/model-qualifiers/">
<rdf:Description rdf:about="#meta_r10">
<bqbiol:isVersionOf>
<rdf:Bag>
<rdf:li rdf:resource="http://identifiers.org/obo.go/GO%3A0006470"/>
</rdf:Bag>
</bqbiol:isVersionOf>
</rdf:Description>
</rdf:RDF>
</annotation>
<listOfReactants>
<speciesReference metaid="_068141" species="RP">
<annotation>
<celldesigner:extension>
<celldesigner:alias>sa6</celldesigner:alias>
</celldesigner:extension>
</annotation>
</speciesReference>
</listOfReactants>
<listOfProducts>
<speciesReference metaid="_068153" species="RB">
<annotation>
<celldesigner:extension>
<celldesigner:alias>sa4</celldesigner:alias>
</celldesigner:extension>
</annotation>
</speciesReference>
</listOfProducts>
<kineticLaw metaid="_068165">
<math xmlns="http://www.w3.org/1998/Math/MathML">
<apply>
<times/>
<ci> cell </ci>
<apply>
<divide/>
<apply>
<times/>
<ci> kkRBUP </ci>
<ci> RP </ci>
</apply>
<apply>
<plus/>
<ci> Kp </ci>
<ci> RP </ci>
</apply>
</apply>
</apply>
</math>
<listOfParameters>
<parameter metaid="_854594" id="Kp" value="0.01" units="uM" sboTerm="SBO:0000027"/>
<parameter metaid="_854595" id="kkRBUP" value="3.6" units="uM_per_hr" sboTerm="SBO:0000186"/>
</listOfParameters>
</kineticLaw>
</reaction>
<reaction metaid="meta_r11" id="r11" name="r11" reversible="false" sboTerm="SBO:0000179">
<notes>
<html xmlns="http://www.w3.org/1999/xhtml">
<head>
<title/>
</head>
<body>
<p xmlns="http://www.w3.org/1999/xhtml"/>
</body>
</html>
</notes>
<annotation>
<celldesigner:extension>
<celldesigner:name>r11</celldesigner:name>
<celldesigner:reactionType>STATE_TRANSITION</celldesigner:reactionType>
<celldesigner:baseReactants>
<celldesigner:baseReactant species="MC" alias="sa0"/>
</celldesigner:baseReactants>
<celldesigner:baseProducts>
<celldesigner:baseProduct species="sink" alias="sa13"/>
</celldesigner:baseProducts>
<celldesigner:connectScheme connectPolicy="direct" rectangleIndex="0">
<celldesigner:listOfLineDirection>
<celldesigner:lineDirection index="0" value="unknown"/>
</celldesigner:listOfLineDirection>
</celldesigner:connectScheme>
<celldesigner:line width="1.0" color="ff000000"/>
</celldesigner:extension>
<rdf:RDF xmlns:rdf="http://www.w3.org/1999/02/22-rdf-syntax-ns#" xmlns:dc="http://purl.org/dc/elements/1.1/" xmlns:dcterms="http://purl.org/dc/terms/" xmlns:vCard="http://www.w3.org/2001/vcard-rdf/3.0#" xmlns:bqbiol="http://biomodels.net/biology-qualifiers/" xmlns:bqmodel="http://biomodels.net/model-qualifiers/">
<rdf:Description rdf:about="#meta_r11">
<bqbiol:isVersionOf>
<rdf:Bag>
<rdf:li rdf:resource="http://identifiers.org/obo.go/GO%3A0030163"/>
</rdf:Bag>
</bqbiol:isVersionOf>
</rdf:Description>
</rdf:RDF>
</annotation>
<listOfReactants>
<speciesReference metaid="_068177" species="MC">
<annotation>
<celldesigner:extension>
<celldesigner:alias>sa0</celldesigner:alias>
</celldesigner:extension>
</annotation>
</speciesReference>
</listOfReactants>
<listOfProducts>
<speciesReference metaid="CDMT00007" species="sink">
<annotation>
<celldesigner:extension>
<celldesigner:alias>sa13</celldesigner:alias>
</celldesigner:extension>
</annotation>
</speciesReference>
</listOfProducts>
<kineticLaw metaid="_068190">
<math xmlns="http://www.w3.org/1998/Math/MathML">
<apply>
<times/>
<ci> cell </ci>
<ci> dMC </ci>
<ci> MC </ci>
</apply>
</math>
<listOfParameters>
<parameter metaid="_854596" id="dMC" value="0.7" units="per_hr" sboTerm="SBO:0000356"/>
</listOfParameters>
</kineticLaw>
</reaction>
<reaction metaid="meta_r12" id="r12" name="r12" reversible="false" sboTerm="SBO:0000179">
<notes>
<html xmlns="http://www.w3.org/1999/xhtml">
<head>
<title/>
</head>
<body>
<p xmlns="http://www.w3.org/1999/xhtml"/>
</body>
</html>
</notes>
<annotation>
<celldesigner:extension>
<celldesigner:name>r12</celldesigner:name>
<celldesigner:reactionType>STATE_TRANSITION</celldesigner:reactionType>
<celldesigner:baseReactants>
<celldesigner:baseReactant species="EF" alias="sa1"/>
</celldesigner:baseReactants>
<celldesigner:baseProducts>
<celldesigner:baseProduct species="sink" alias="sa14"/>
</celldesigner:baseProducts>
<celldesigner:connectScheme connectPolicy="direct" rectangleIndex="0">
<celldesigner:listOfLineDirection>
<celldesigner:lineDirection index="0" value="unknown"/>
</celldesigner:listOfLineDirection>
</celldesigner:connectScheme>
<celldesigner:line width="1.0" color="ff000000"/>
</celldesigner:extension>
<rdf:RDF xmlns:rdf="http://www.w3.org/1999/02/22-rdf-syntax-ns#" xmlns:dc="http://purl.org/dc/elements/1.1/" xmlns:dcterms="http://purl.org/dc/terms/" xmlns:vCard="http://www.w3.org/2001/vcard-rdf/3.0#" xmlns:bqbiol="http://biomodels.net/biology-qualifiers/" xmlns:bqmodel="http://biomodels.net/model-qualifiers/">
<rdf:Description rdf:about="#meta_r12">
<bqbiol:isVersionOf>
<rdf:Bag>
<rdf:li rdf:resource="http://identifiers.org/obo.go/GO%3A0030163"/>
</rdf:Bag>
</bqbiol:isVersionOf>
</rdf:Description>
</rdf:RDF>
</annotation>
<listOfReactants>
<speciesReference metaid="_068202" species="EF">
<annotation>
<celldesigner:extension>
<celldesigner:alias>sa1</celldesigner:alias>
</celldesigner:extension>
</annotation>
</speciesReference>
</listOfReactants>
<listOfProducts>
<speciesReference metaid="CDMT00008" species="sink">
<annotation>
<celldesigner:extension>
<celldesigner:alias>sa14</celldesigner:alias>
</celldesigner:extension>
</annotation>
</speciesReference>
</listOfProducts>
<kineticLaw metaid="_068214">
<math xmlns="http://www.w3.org/1998/Math/MathML">
<apply>
<times/>
<ci> cell </ci>
<ci> dEF </ci>
<ci> EF </ci>
</apply>
</math>
<listOfParameters>
<parameter metaid="_854598" id="dEF" value="0.25" units="per_hr" sboTerm="SBO:0000356"/>
</listOfParameters>
</kineticLaw>
</reaction>
<reaction metaid="meta_r13" id="r13" name="r13" reversible="false" sboTerm="SBO:0000179">
<notes>
<html xmlns="http://www.w3.org/1999/xhtml">
<head>
<title/>
</head>
<body>
<p xmlns="http://www.w3.org/1999/xhtml"/>
</body>
</html>
</notes>
<annotation>
<celldesigner:extension>
<celldesigner:name>r13</celldesigner:name>
<celldesigner:reactionType>STATE_TRANSITION</celldesigner:reactionType>
<celldesigner:baseReactants>
<celldesigner:baseReactant species="CE" alias="sa3"/>
</celldesigner:baseReactants>
<celldesigner:baseProducts>
<celldesigner:baseProduct species="sink" alias="sa15"/>
</celldesigner:baseProducts>
<celldesigner:connectScheme connectPolicy="direct" rectangleIndex="0">
<celldesigner:listOfLineDirection>
<celldesigner:lineDirection index="0" value="unknown"/>
</celldesigner:listOfLineDirection>
</celldesigner:connectScheme>
<celldesigner:line width="1.0" color="ff000000"/>
</celldesigner:extension>
<rdf:RDF xmlns:rdf="http://www.w3.org/1999/02/22-rdf-syntax-ns#" xmlns:dc="http://purl.org/dc/elements/1.1/" xmlns:dcterms="http://purl.org/dc/terms/" xmlns:vCard="http://www.w3.org/2001/vcard-rdf/3.0#" xmlns:bqbiol="http://biomodels.net/biology-qualifiers/" xmlns:bqmodel="http://biomodels.net/model-qualifiers/">
<rdf:Description rdf:about="#meta_r13">
<bqbiol:isVersionOf>
<rdf:Bag>
<rdf:li rdf:resource="http://identifiers.org/obo.go/GO%3A0030163"/>
</rdf:Bag>
</bqbiol:isVersionOf>
</rdf:Description>
</rdf:RDF>
</annotation>
<listOfReactants>
<speciesReference metaid="_068226" species="CE">
<annotation>
<celldesigner:extension>
<celldesigner:alias>sa3</celldesigner:alias>
</celldesigner:extension>
</annotation>
</speciesReference>
</listOfReactants>
<listOfProducts>
<speciesReference metaid="CDMT00009" species="sink">
<annotation>
<celldesigner:extension>
<celldesigner:alias>sa15</celldesigner:alias>
</celldesigner:extension>
</annotation>
</speciesReference>
</listOfProducts>
<kineticLaw metaid="_068238">
<math xmlns="http://www.w3.org/1998/Math/MathML">
<apply>
<times/>
<ci> cell </ci>
<ci> dCE </ci>
<ci> CE </ci>
</apply>
</math>
<listOfParameters>
<parameter metaid="_854599" id="dCE" value="1.5" units="per_hr" sboTerm="SBO:0000356"/>
</listOfParameters>
</kineticLaw>
</reaction>
<reaction metaid="meta_r14" id="r14" name="r14" reversible="false" sboTerm="SBO:0000179">
<notes>
<html xmlns="http://www.w3.org/1999/xhtml">
<head>
<title/>
</head>
<body>
<p xmlns="http://www.w3.org/1999/xhtml"/>
</body>
</html>
</notes>
<annotation>
<celldesigner:extension>
<celldesigner:name>r14</celldesigner:name>
<celldesigner:reactionType>STATE_TRANSITION</celldesigner:reactionType>
<celldesigner:baseReactants>
<celldesigner:baseReactant species="CD" alias="sa2"/>
</celldesigner:baseReactants>
<celldesigner:baseProducts>
<celldesigner:baseProduct species="sink" alias="sa16"/>
</celldesigner:baseProducts>
<celldesigner:connectScheme connectPolicy="direct" rectangleIndex="0">
<celldesigner:listOfLineDirection>
<celldesigner:lineDirection index="0" value="unknown"/>
</celldesigner:listOfLineDirection>
</celldesigner:connectScheme>
<celldesigner:line width="1.0" color="ff000000"/>
</celldesigner:extension>
<rdf:RDF xmlns:rdf="http://www.w3.org/1999/02/22-rdf-syntax-ns#" xmlns:dc="http://purl.org/dc/elements/1.1/" xmlns:dcterms="http://purl.org/dc/terms/" xmlns:vCard="http://www.w3.org/2001/vcard-rdf/3.0#" xmlns:bqbiol="http://biomodels.net/biology-qualifiers/" xmlns:bqmodel="http://biomodels.net/model-qualifiers/">
<rdf:Description rdf:about="#meta_r14">
<bqbiol:isVersionOf>
<rdf:Bag>
<rdf:li rdf:resource="http://identifiers.org/obo.go/GO%3A0030163"/>
</rdf:Bag>
</bqbiol:isVersionOf>
</rdf:Description>
</rdf:RDF>
</annotation>
<listOfReactants>
<speciesReference metaid="_068250" species="CD">
<annotation>
<celldesigner:extension>
<celldesigner:alias>sa2</celldesigner:alias>
</celldesigner:extension>
</annotation>
</speciesReference>
</listOfReactants>
<listOfProducts>
<speciesReference metaid="CDMT00010" species="sink">
<annotation>
<celldesigner:extension>
<celldesigner:alias>sa16</celldesigner:alias>
</celldesigner:extension>
</annotation>
</speciesReference>
</listOfProducts>
<kineticLaw metaid="_068262">
<math xmlns="http://www.w3.org/1998/Math/MathML">
<apply>
<times/>
<ci> cell </ci>
<ci> dCD </ci>
<ci> CD </ci>
</apply>
</math>
<listOfParameters>
<parameter metaid="_854600" id="dCD" value="1.5" units="per_hr" sboTerm="SBO:0000356"/>
</listOfParameters>
</kineticLaw>
</reaction>
<reaction metaid="meta_r15" id="r15" name="r15" reversible="false" sboTerm="SBO:0000179">
<notes>
<html xmlns="http://www.w3.org/1999/xhtml">
<head>
<title/>
</head>
<body>
<p xmlns="http://www.w3.org/1999/xhtml"/>
</body>
</html>
</notes>
<annotation>
<celldesigner:extension>
<celldesigner:name>r15</celldesigner:name>
<celldesigner:reactionType>STATE_TRANSITION</celldesigner:reactionType>
<celldesigner:baseReactants>
<celldesigner:baseReactant species="RB" alias="sa4"/>
</celldesigner:baseReactants>
<celldesigner:baseProducts>
<celldesigner:baseProduct species="sink" alias="sa17"/>
</celldesigner:baseProducts>
<celldesigner:connectScheme connectPolicy="direct" rectangleIndex="0">
<celldesigner:listOfLineDirection>
<celldesigner:lineDirection index="0" value="unknown"/>
</celldesigner:listOfLineDirection>
</celldesigner:connectScheme>
<celldesigner:line width="1.0" color="ff000000"/>
</celldesigner:extension>
<rdf:RDF xmlns:rdf="http://www.w3.org/1999/02/22-rdf-syntax-ns#" xmlns:dc="http://purl.org/dc/elements/1.1/" xmlns:dcterms="http://purl.org/dc/terms/" xmlns:vCard="http://www.w3.org/2001/vcard-rdf/3.0#" xmlns:bqbiol="http://biomodels.net/biology-qualifiers/" xmlns:bqmodel="http://biomodels.net/model-qualifiers/">
<rdf:Description rdf:about="#meta_r15">
<bqbiol:isVersionOf>
<rdf:Bag>
<rdf:li rdf:resource="http://identifiers.org/obo.go/GO%3A0030163"/>
</rdf:Bag>
</bqbiol:isVersionOf>
</rdf:Description>
</rdf:RDF>
</annotation>
<listOfReactants>
<speciesReference metaid="_068274" species="RB">
<annotation>
<celldesigner:extension>
<celldesigner:alias>sa4</celldesigner:alias>
</celldesigner:extension>
</annotation>
</speciesReference>
</listOfReactants>
<listOfProducts>
<speciesReference metaid="CDMT00011" species="sink">
<annotation>
<celldesigner:extension>
<celldesigner:alias>sa17</celldesigner:alias>
</celldesigner:extension>
</annotation>
</speciesReference>
</listOfProducts>
<kineticLaw metaid="_068286">
<math xmlns="http://www.w3.org/1998/Math/MathML">
<apply>
<times/>
<ci> cell </ci>
<ci> dRB </ci>
<ci> RB </ci>
</apply>
</math>
<listOfParameters>
<parameter metaid="_854602" id="dRB" value="0.06" units="per_hr" sboTerm="SBO:0000356"/>
</listOfParameters>
</kineticLaw>
</reaction>
<reaction metaid="meta_r16" id="r16" name="r16" reversible="false" sboTerm="SBO:0000179">
<notes>
<html xmlns="http://www.w3.org/1999/xhtml">
<head>
<title/>
</head>
<body>
<p xmlns="http://www.w3.org/1999/xhtml"/>
</body>
</html>
</notes>
<annotation>
<celldesigner:extension>
<celldesigner:name>r16</celldesigner:name>
<celldesigner:reactionType>STATE_TRANSITION</celldesigner:reactionType>
<celldesigner:baseReactants>
<celldesigner:baseReactant species="RP" alias="sa6"/>
</celldesigner:baseReactants>
<celldesigner:baseProducts>
<celldesigner:baseProduct species="sink" alias="sa18"/>
</celldesigner:baseProducts>
<celldesigner:connectScheme connectPolicy="direct" rectangleIndex="0">
<celldesigner:listOfLineDirection>
<celldesigner:lineDirection index="0" value="unknown"/>
</celldesigner:listOfLineDirection>
</celldesigner:connectScheme>
<celldesigner:line width="1.0" color="ff000000"/>
</celldesigner:extension>
<rdf:RDF xmlns:rdf="http://www.w3.org/1999/02/22-rdf-syntax-ns#" xmlns:dc="http://purl.org/dc/elements/1.1/" xmlns:dcterms="http://purl.org/dc/terms/" xmlns:vCard="http://www.w3.org/2001/vcard-rdf/3.0#" xmlns:bqbiol="http://biomodels.net/biology-qualifiers/" xmlns:bqmodel="http://biomodels.net/model-qualifiers/">
<rdf:Description rdf:about="#meta_r16">
<bqbiol:isVersionOf>
<rdf:Bag>
<rdf:li rdf:resource="http://identifiers.org/obo.go/GO%3A0030163"/>
</rdf:Bag>
</bqbiol:isVersionOf>
</rdf:Description>
</rdf:RDF>
</annotation>
<listOfReactants>
<speciesReference metaid="_068298" species="RP">
<annotation>
<celldesigner:extension>
<celldesigner:alias>sa6</celldesigner:alias>
</celldesigner:extension>
</annotation>
</speciesReference>
</listOfReactants>
<listOfProducts>
<speciesReference metaid="CDMT00012" species="sink">
<annotation>
<celldesigner:extension>
<celldesigner:alias>sa18</celldesigner:alias>
</celldesigner:extension>
</annotation>
</speciesReference>
</listOfProducts>
<kineticLaw metaid="_068310">
<math xmlns="http://www.w3.org/1998/Math/MathML">
<apply>
<times/>
<ci> cell </ci>
<ci> dRP </ci>
<ci> RP </ci>
</apply>
</math>
<listOfParameters>
<parameter metaid="_854603" id="dRP" value="0.06" units="per_hr" sboTerm="SBO:0000356"/>
</listOfParameters>
</kineticLaw>
</reaction>
<reaction metaid="meta_r17" id="r17" name="r17" reversible="false" fast="false" sboTerm="SBO:0000179">
<notes>
<html xmlns="http://www.w3.org/1999/xhtml">
<head>
<title/>
</head>
<body>
<p xmlns="http://www.w3.org/1999/xhtml"/>
</body>
</html>
</notes>
<annotation>
<celldesigner:extension>
<celldesigner:name>r17</celldesigner:name>
<celldesigner:reactionType>STATE_TRANSITION</celldesigner:reactionType>
<celldesigner:baseReactants>
<celldesigner:baseReactant species="RE" alias="csa1"/>
</celldesigner:baseReactants>
<celldesigner:baseProducts>
<celldesigner:baseProduct species="sink" alias="sa19"/>
</celldesigner:baseProducts>
<celldesigner:connectScheme connectPolicy="direct" rectangleIndex="0">
<celldesigner:listOfLineDirection>
<celldesigner:lineDirection index="0" value="unknown"/>
</celldesigner:listOfLineDirection>
</celldesigner:connectScheme>
<celldesigner:line width="1.0" color="ff000000"/>
</celldesigner:extension>
<rdf:RDF xmlns:rdf="http://www.w3.org/1999/02/22-rdf-syntax-ns#" xmlns:dc="http://purl.org/dc/elements/1.1/" xmlns:dcterms="http://purl.org/dc/terms/" xmlns:vCard="http://www.w3.org/2001/vcard-rdf/3.0#" xmlns:bqbiol="http://biomodels.net/biology-qualifiers/" xmlns:bqmodel="http://biomodels.net/model-qualifiers/">
<rdf:Description rdf:about="#meta_r17">
<bqbiol:isVersionOf>
<rdf:Bag>
<rdf:li rdf:resource="http://identifiers.org/obo.go/GO%3A0030163"/>
</rdf:Bag>
</bqbiol:isVersionOf>
</rdf:Description>
</rdf:RDF>
</annotation>
<listOfReactants>
<speciesReference metaid="_068322" species="RE">
<annotation>
<celldesigner:extension>
<celldesigner:alias>csa1</celldesigner:alias>
</celldesigner:extension>
</annotation>
</speciesReference>
</listOfReactants>
<listOfProducts>
<speciesReference metaid="CDMT00013" species="sink">
<annotation>
<celldesigner:extension>
<celldesigner:alias>sa19</celldesigner:alias>
</celldesigner:extension>
</annotation>
</speciesReference>
</listOfProducts>
<kineticLaw metaid="_068334">
<math xmlns="http://www.w3.org/1998/Math/MathML">
<apply>
<times/>
<ci> cell </ci>
<ci> dRE </ci>
<ci> RE </ci>
</apply>
</math>
<listOfParameters>
<parameter metaid="_854605" id="dRE" value="0.03" units="per_hr" sboTerm="SBO:0000356"/>
</listOfParameters>
</kineticLaw>
</reaction>
<reaction metaid="re18" id="re18" reversible="false">
<notes>
<html xmlns="http://www.w3.org/1999/xhtml">
<head>
<title/>
</head>
<body>
<p xmlns="http://www.w3.org/1999/xhtml"/>
</body>
</html>
</notes>
<annotation>
<celldesigner:extension>
<celldesigner:reactionType>HETERODIMER_ASSOCIATION</celldesigner:reactionType>
<celldesigner:baseReactants>
<celldesigner:baseReactant species="EF" alias="sa1">
<celldesigner:linkAnchor position="ESE"/>
</celldesigner:baseReactant>
<celldesigner:baseReactant species="RB" alias="sa4">
<celldesigner:linkAnchor position="E"/>
</celldesigner:baseReactant>
</celldesigner:baseReactants>
<celldesigner:baseProducts>
<celldesigner:baseProduct species="RE" alias="csa1">
<celldesigner:linkAnchor position="WSW"/>
</celldesigner:baseProduct>
</celldesigner:baseProducts>
<celldesigner:connectScheme connectPolicy="direct">
<celldesigner:listOfLineDirection>
<celldesigner:lineDirection arm="0" index="0" value="unknown"/>
<celldesigner:lineDirection arm="1" index="0" value="unknown"/>
<celldesigner:lineDirection arm="2" index="0" value="unknown"/>
</celldesigner:listOfLineDirection>
</celldesigner:connectScheme>
<celldesigner:editPoints num0="0" num1="0" num2="0" tShapeIndex="0">0.26,0.5</celldesigner:editPoints>
<celldesigner:line width="3.0" color="ffff0000"/>
</celldesigner:extension>
<rdf:RDF xmlns:rdf="http://www.w3.org/1999/02/22-rdf-syntax-ns#" xmlns:dc="http://purl.org/dc/elements/1.1/" xmlns:dcterms="http://purl.org/dc/terms/" xmlns:vCard="http://www.w3.org/2001/vcard-rdf/3.0#" xmlns:bqbiol="http://biomodels.net/biology-qualifiers/" xmlns:bqmodel="http://biomodels.net/model-qualifiers/">
<rdf:Description rdf:about="#re18">
<bqbiol:isVersionOf>
<rdf:Bag>
<rdf:li rdf:resource="http://identifiers.org/obo.go/GO%3A0006461"/>
</rdf:Bag>
</bqbiol:isVersionOf>
</rdf:Description>
</rdf:RDF>
</annotation>
<listOfReactants>
<speciesReference metaid="CDMT00014" species="EF">
<annotation>
<celldesigner:extension>
<celldesigner:alias>sa1</celldesigner:alias>
</celldesigner:extension>
</annotation>
</speciesReference>
<speciesReference metaid="CDMT00015" species="RB">
<annotation>
<celldesigner:extension>
<celldesigner:alias>sa4</celldesigner:alias>
</celldesigner:extension>
</annotation>
</speciesReference>
</listOfReactants>
<listOfProducts>
<speciesReference metaid="CDMT00016" species="RE">
<annotation>
<celldesigner:extension>
<celldesigner:alias>csa1</celldesigner:alias>
</celldesigner:extension>
</annotation>
</speciesReference>
</listOfProducts>
<kineticLaw metaid="CDMT00017">
<math xmlns="http://www.w3.org/1998/Math/MathML">
<apply>
<times/>
<ci> cell </ci>
<ci> kkRE </ci>
<ci> RB </ci>
<ci> EF </ci>
</apply>
</math>
<listOfParameters>
<parameter metaid="kkRE" id="kkRE" value="180" units="per_uM_per_hr" sboTerm="SBO:0000339"/>
</listOfParameters>
</kineticLaw>
</reaction>
<reaction metaid="re19" id="re19" reversible="false">
<notes>
<html xmlns="http://www.w3.org/1999/xhtml">
<head>
<title/>
</head>
<body>
<p xmlns="http://www.w3.org/1999/xhtml"/>
</body>
</html>
</notes>
<annotation>
<celldesigner:extension>
<celldesigner:reactionType>DISSOCIATION</celldesigner:reactionType>
<celldesigner:baseReactants>
<celldesigner:baseReactant species="RE" alias="csa1">
<celldesigner:linkAnchor position="W"/>
</celldesigner:baseReactant>
</celldesigner:baseReactants>
<celldesigner:baseProducts>
<celldesigner:baseProduct species="EF" alias="sa1">
<celldesigner:linkAnchor position="NE"/>
</celldesigner:baseProduct>
<celldesigner:baseProduct species="RP" alias="sa6">
<celldesigner:linkAnchor position="E"/>
</celldesigner:baseProduct>
</celldesigner:baseProducts>
<celldesigner:connectScheme connectPolicy="direct">
<celldesigner:listOfLineDirection>
<celldesigner:lineDirection arm="0" index="0" value="unknown"/>
<celldesigner:lineDirection arm="1" index="0" value="unknown"/>
<celldesigner:lineDirection arm="2" index="0" value="unknown"/>
</celldesigner:listOfLineDirection>
</celldesigner:connectScheme>
<celldesigner:editPoints num0="0" num1="0" num2="0" tShapeIndex="0">0.18568665377176163,0.32495164410057953</celldesigner:editPoints>
<celldesigner:line width="1.0" color="ff000000"/>
<celldesigner:listOfModification>
<celldesigner:modification type="CATALYSIS" modifiers="CD" aliases="sa2" targetLineIndex="0,6">
<celldesigner:connectScheme connectPolicy="direct">
<celldesigner:listOfLineDirection>
<celldesigner:lineDirection index="0" value="unknown"/>
</celldesigner:listOfLineDirection>
</celldesigner:connectScheme>
<celldesigner:linkTarget species="CD" alias="sa2">
<celldesigner:linkAnchor position="SSE"/>
</celldesigner:linkTarget>
<celldesigner:line width="1.0" color="ff000000"/>
</celldesigner:modification>
<celldesigner:modification type="CATALYSIS" modifiers="CE" aliases="sa3" targetLineIndex="0,7" editPoints="0.14577660171932694,0.20305007192836283 0.8056893354865058,-0.2707238836594496">
<celldesigner:connectScheme connectPolicy="direct">
<celldesigner:listOfLineDirection>
<celldesigner:lineDirection index="0" value="unknown"/>
<celldesigner:lineDirection index="1" value="unknown"/>
<celldesigner:lineDirection index="2" value="unknown"/>
</celldesigner:listOfLineDirection>
</celldesigner:connectScheme>
<celldesigner:linkTarget species="CE" alias="sa3">
<celldesigner:linkAnchor position="SSE"/>
</celldesigner:linkTarget>
<celldesigner:line width="1.0" color="ff000000"/>
</celldesigner:modification>
</celldesigner:listOfModification>
</celldesigner:extension>
<rdf:RDF xmlns:rdf="http://www.w3.org/1999/02/22-rdf-syntax-ns#" xmlns:dc="http://purl.org/dc/elements/1.1/" xmlns:dcterms="http://purl.org/dc/terms/" xmlns:vCard="http://www.w3.org/2001/vcard-rdf/3.0#" xmlns:bqbiol="http://biomodels.net/biology-qualifiers/" xmlns:bqmodel="http://biomodels.net/model-qualifiers/">
<rdf:Description rdf:about="#re19">
<bqbiol:hasVersion>
<rdf:Bag>
<rdf:li rdf:resource="http://identifiers.org/obo.go/GO%3A0004693"/>
<rdf:li rdf:resource="http://identifiers.org/obo.go/GO%3A0043241"/>
</rdf:Bag>
</bqbiol:hasVersion>
<bqbiol:hasVersion>
<rdf:Bag>
<rdf:li rdf:resource="http://identifiers.org/ec-code/2.7.11.22"/>
</rdf:Bag>
</bqbiol:hasVersion>
</rdf:Description>
</rdf:RDF>
</annotation>
<listOfReactants>
<speciesReference metaid="CDMT00022" species="RE">
<annotation>
<celldesigner:extension>
<celldesigner:alias>csa1</celldesigner:alias>
</celldesigner:extension>
</annotation>
</speciesReference>
</listOfReactants>
<listOfProducts>
<speciesReference metaid="CDMT00023" species="EF">
<annotation>
<celldesigner:extension>
<celldesigner:alias>sa1</celldesigner:alias>
</celldesigner:extension>
</annotation>
</speciesReference>
<speciesReference metaid="CDMT00024" species="RP">
<annotation>
<celldesigner:extension>
<celldesigner:alias>sa6</celldesigner:alias>
</celldesigner:extension>
</annotation>
</speciesReference>
</listOfProducts>
<listOfModifiers>
<modifierSpeciesReference metaid="CDMT00025" species="CD">
<annotation>
<celldesigner:extension>
<celldesigner:alias>sa2</celldesigner:alias>
</celldesigner:extension>
</annotation>
</modifierSpeciesReference>
<modifierSpeciesReference metaid="CDMT00026" species="CE">
<annotation>
<celldesigner:extension>
<celldesigner:alias>sa3</celldesigner:alias>
</celldesigner:extension>
</annotation>
</modifierSpeciesReference>
</listOfModifiers>
<kineticLaw metaid="_068021">
<annotation>
<celldesigner:extension>
<celldesigner:selectedFunction>NonPredefinedFunction</celldesigner:selectedFunction>
</celldesigner:extension>
</annotation>
<math xmlns="http://www.w3.org/1998/Math/MathML">
<apply>
<times/>
<ci> cell </ci>
<apply>
<plus/>
<apply>
<divide/>
<apply>
<times/>
<ci> kkRBPP </ci>
<ci> CD </ci>
<ci> RE </ci>
</apply>
<apply>
<plus/>
<ci> KD </ci>
<ci> RE </ci>
</apply>
</apply>
<apply>
<divide/>
<apply>
<times/>
<ci> kkRBPP </ci>
<ci> CE </ci>
<ci> RE </ci>
</apply>
<apply>
<plus/>
<ci> KE </ci>
<ci> RE </ci>
</apply>
</apply>
</apply>
</apply>
</math>
<listOfParameters>
<parameter metaid="_854583" id="KD" value="0.92" units="uM" sboTerm="SBO:0000027"/>
<parameter metaid="_854584" id="KE" value="0.92" units="uM" sboTerm="SBO:0000027"/>
<parameter metaid="_854586" id="kkRBPP" value="18" units="per_hr" sboTerm="SBO:0000025"/>
</listOfParameters>
</kineticLaw>
</reaction>
</listOfReactions><listOfEvents>
<event metaid="_854606" id="e1">
<trigger metaid="CDMT00021">
<math xmlns="http://www.w3.org/1998/Math/MathML">
<apply>
<gt/>
<csymbol encoding="text" definitionURL="http://www.sbml.org/sbml/symbols/time"> t </csymbol>
<cn type="integer"> 0 </cn>
</apply>
</math>
</trigger>
<listOfEventAssignments>
<eventAssignment metaid="_068359" variable="S">
<math xmlns="http://www.w3.org/1998/Math/MathML">
<cn type="integer"> 20 </cn>
</math>
</eventAssignment>
</listOfEventAssignments>
</event>
<event metaid="_854607" id="e2">
<trigger metaid="CDMT00027">
<math xmlns="http://www.w3.org/1998/Math/MathML">
<apply>
<gt/>
<csymbol encoding="text" definitionURL="http://www.sbml.org/sbml/symbols/time"> t </csymbol>
<cn type="integer"> 5 </cn>
</apply>
</math>
</trigger>
<listOfEventAssignments>
<eventAssignment metaid="_068383" variable="S">
<math xmlns="http://www.w3.org/1998/Math/MathML">
<cn type="integer"> 1 </cn>
</math>
</eventAssignment>
</listOfEventAssignments>
</event>
</listOfEvents>
</model>
</sbml>
