# Supplementary material for: Assessing uncertainty in model parameters based on sparse and noisy experimental data
Source: Front Physiol. 2014 Apr 4;5:128. doi: 10.3389/fphys.2014.00128 (PMC3983526; doi:10.3389/fphys.2014.00128)
Supplement: Supplementary file 1 [file DataSheet1.ZIP › 68734_Hiroi_Supplementary Material 1 and 2/Yao2008B_PE_default.m]

%%%%%%%%%%%%%%%%%%%%%%%%%%%%%%%%%%%%%%%%%%%%%%%%%%%%%%%%%%%%%%%%%%%%%%%%%%%
% TITLE: The Yao2008 model
%
% PARAMETER ESTIMATION
% IC changed to:
% 0    0    1.95  0.043  0     0.6365 0.1842
%%%%%%%%%%%%%%%%%%%%%%%%%%%%%%%%%%%%%%%%%%%%%%%%%%%%%%%%%%%%%%%%%%%%%%%%%%%

%============================
% RESULTS PATHS RELATED DATA
%============================
results.pathd.results_folder='Yao2008B';                 % 
results.pathd.short_name='default';                      % 'kRE','kkE','kkM','kCDS','kR','KS','kkCE','KE','KCE','degRP','kkCD','kb'
results.pathd.runident='run15';                          % 

% for run3: relaxing KE upper bond to 40
% for run4: relaxing KE upper bond to 80 and kkE to 40
% run 4: The Fisher Information Matrix is singular 
%       BUT nice results, no boundary issues
% in run5 repeat the same
% in run6 repeat the same
% in run7 repeat the same
% in run8 repeat the same
% in run9 repeat the same 
% in run10 repeat the same -> in runs 4-10 always close to boundarty, expend
% again
% for run11: relaxing KE upper bond to 160 and kkE to 80
% run 11 hitting two boundary again, will repeat once again
% run 12 hitting two boundary again, will repeat once again
% run 13 hitting two boundary again, will repeat once again
% run 14 hitting two boundary again, will repeat once again
% run 15 hitting two boundary again, will repeat once again


%============================
% MODEL RELATED DATA
%============================
inputs.model.input_model_type='charmodelF';             % Model type
inputs.model.n_st=7;                                    % Number of states                                  
inputs.model.n_par=25;                                  % Number of model parameters                                  
inputs.model.n_stimulus=0;                              % Number of inputs, stimuli or control variables   
inputs.model.names_type='custom';                       % Names given to states/pars/inputs: 'custom'(default)


inputs.model.st_names=char('M','E','CD','CE','R','RP','RE'); % Names of the states 
inputs.model.par_names=char('kP1',	'kP2', 	'KRP', 	'kRE',	'kkE',... 
                            'kCDS', 'kR', 	'KS', 	'kkCE', 'degRP',... 
                            'kb',... 
                            'degM', 'degE', 'degCD','degCE','degR',...
                            'degRE','kDP', 	'KM', 	'KCD', 	'KCE',... 
                            'kkM', 	'KE', 	'kkCD', ...
                            'S');                           % Names of the 24 parameters + stimulus 'S'

inputs.model.eqns=...                                       % Equations describing system dynamics.
            char('dM=kkM*S/(KS+S)-degM*M',...
                 'dE=kkE*M*E/((KM+M)*(KE+E))+kb*M/(KM+M)+kP1*CD*RE/(KCD+RE)+kP2*CE*RE/(KCE+RE)-degE*E-kRE*R*E',...
                 'dCD=kkCD*M/(KM+M)+kCDS*S/(KS+S)-degCD*CD',...
                 'dCE=kkCE*E/(KE+E)-degCE*CE',...
                 'dR=kR+kDP*RP/(KRP+RP)-kRE*R*E-kP1*CD*R/(KCD+R)-kP2*CE*R/(KCE+R)-degR*R',...
                 'dRP=kP1*CD*R/(KCD+R)+kP2*CE*R/(KCE+R)+kP1*CD*RE/(KCD+RE)+kP2*CE*RE/(KCE+RE)-kDP*RP/(KRP+RP)-degRP*RP',...
                 'dRE=kRE*R*E-kP1*CD*RE/(KCD+RE)-kP2*CE*RE/(KCE+RE)-degRE*RE');

inputs.model.par=[  18.0, 	18.0, 	0.01, 	180.0, 	0.4, ...
                    0.45, 	0.18, 	0.5, 	0.35, 	0.06, ...
                    0.003, ...
                    0.7, 	0.25, 	1.5, 	1.5, 	0.06, ...
                    0.03, 	3.6, 	0.15, 	0.92, 	0.92, ...
                    1.0, 	0.15, 	0.03, ...
                    3];                                           % Nominal value for the parameters


%==================================
% EXPERIMENTAL SCHEME RELATED DATA
%==================================

 inputs.exps.n_exp=1;                                               % Number of experiments 
 
 % EXPERIMENT 1
 
 inputs.exps.n_obs{1}=3;                                            % Number of observed quantities per experiment 
 inputs.exps.obs_names{1}=char('nucCycD','nucCycE','nucRB');        % Name of the observed quantities per experiment    
 inputs.exps.obs{1}=char('nucCycD=CD','nucCycE=CE','nucRB=R+RP');   % Observation function
 
%                      'M', 'E',  'CD', 'CE', 'R',  'RP',  'RE' 
 inputs.exps.exp_y0{1}=[0    0    1.95  0.043  0     0.6365 0.1842];% Initial conditions for each experiment       
 inputs.exps.t_f{1}=300;                                            % Experiments duration
 inputs.exps.n_s{1}=11;                                             % Number of sampling times
 inputs.exps.t_s{1}=0:30:300;                                       % [] Sampling times, by default equidistant
 

 %==================================
% EXPERIMENTAL DATA RELATED INFO  - REAL DATA
%==================================
inputs.exps.data_type='real';                       % Type of data: 'pseudo'|'pseudo_pos'|'real'             
inputs.exps.noise_type='homo';                      % Experimental noise type: Homoscedastic: 'homo'|'homo_var'(default) 
                                                    % Experimental data per experiment n_s{iexp}x n_obs{iexp}
 
% % CONCENTRATION
% % time, CyclinD, CyclinE, total pRB
inputs.exps.exp_data{1}=[
    1.950	0.043	0.625
    2.278	0.084	1.032
    2.602	0.474	1.180
    2.675	0.347	1.284
    2.792	0.405	1.414
    2.959	0.246	1.851
    3.080	0.183	1.368
    3.039	0.331	1.966
    2.950	0.200	2.439
    2.856	0.121	2.041
    3.096	0.246	1.936];


%==================================
% UNKNOWNS RELATED DATA
%==================================

inputs.PEsol.id_global_theta      = char('kRE','kkE','kkM','kCDS','kR','KS','kkCE','KE','KCE','degRP','kkCD','kb');
inputs.PEsol.global_theta_max     = [     360   80    20    20     2    2    2      160   20    0.20    0.40   0.02];                                       % Maximum allowed values for the paramters
inputs.PEsol.global_theta_min     = [     0     0     0     0      0    0    0      0    0     0       0      0];                                                        % Minimum allowed values for the parameters
inputs.PEsol.global_theta_guess   = [     180   0.40  1     0.45   0.18 0.50 0.35   0.15 0.92  0.06    0.03   0.003];  % [] Initial guess

%==================================
% COST FUNCTION RELATED DATA
%==================================
         
inputs.PEsol.PEcost_type='lsq';                       % 'lsq' (weighted least squares default) | 'llk' (log likelihood) | 'user_PEcost' 
inputs.PEsol.llk_type='homo';                         % [] To be defined for llk function, 'homo' | 'homo_var' | 'hetero' 


%==================================
% NUMERICAL METHODS RELATED DATA
%==================================
%
% SIMULATION
inputs.ivpsol.ivpsolver='radau5';                     % [] IVP solver: 'radau5'(default, fortran)|'rkf45'|'lsodes'|
                                                      %                'lsodesst'|'lsoda'|
                                                      %                'ode15s' (default, MATLAB, sbml)|'ode113'
inputs.ivpsol.senssolver='odessa';                    % [] Sensitivities solver: 'odessa' (default, fortran)|
                                                      %                          'sensmat' (matlab) |
                                                      %                          'fdsens' (finite differences)
inputs.ivpsol.rtol=1.0D-6;                            % [] IVP solver integration tolerances
inputs.ivpsol.atol=1.0D-6; 

%
% OPTIMIZATION
inputs.nlpsol.nlpsolver='multi_ipopt';                % [] NLP solver: 
                                                      % LOCAL: 'local_fmincon'|'local_n2fb'|'local_dn2fb'|'local_dhc'|
                                                      %        'local_ipopt'|'local_solnp'|'local_nomad'|'local_fsqp'|'local_misqp' 
                                                      % MULTISTART:'multi_fmincon'|'multi_n2fb'|'multi_dn2fb'|'multi_dhc'|
                                                      %            'multi_ipopt'|'multi_solnp'|'multi_nomad'|'multi_fsqp'|'multi_misqp'
                                                      % GLOBAL: 'de'|'sres'
                                                      % HYBRID: 'hyb_de_fmincon'|'hyb_de_n2fb'|'hyb_de_dn2fb'|'hyb_de_dhc'|'hyp_de_ipopt'|
                                                      %         'hyb_de_solnp'|'hyb_de_nomad'|'hyb_de_fsqp'|'hyb_de_misqp'
                                                      %         'hyb_sres_fmincon'|'hyb_sres_n2fb'|'hyb_sres_dn2fb'|'hyb_sres_dhc'|
                                                      %         'hyp_sres_ipopt'|'hyb_sres_solnp'|'hyb_sres_nomad'|'hyb_sres_fsqp'|'hyb_sres_misqp'
                                                      % METAHEURISTICS:
                                                      % 'ssm'(DEFAULT)|'fssm'
                                                      % Note that the corresponding defaults are in files: 
                                                      % OPT_solvers\DE\de_options.m; OPT_solvers\SRES\sres_options.m; 
                                                      % OPT_solvers\SSm_**\ssm_options.m 
                                                      
inputs.nlpsol.multi_starts=15;                        % [] Number of different initial guesses to run local methods in the multistart approach
